# Supplementary material for: Impaired mitochondrial calcium efflux contributes to disease progression in models of Alzheimer’s disease
Source: Nat Commun. 2019 Aug 29;10:3885. doi: 10.1038/s41467-019-11813-6 (PMC6715724; doi:10.1038/s41467-019-11813-6)
Supplement: Supplementary file 4 — Source Data [file 41467_2019_11813_MOESM4_ESM.xlsx]

## Sheet: Figure 1_B
Month	NTg Con				3xTg-AD
2	90.5447	111.813	97.6419		124.835	83.7742	85.0022
4	99.3294	103.846	96.8246		51.1566	57.3608	58.5471
8	111.915	87.5345	100.551		21.2913	21.51	20.6132
12	142.268	101.647	56.0851		2.56817	3.17719	1.90877

## Sheet: Figure 1_D
Con	Con + Ad-NCLX	APPswe	APPswe+ Ad-NCLX
103.592	153.126	36.8948	144.737
99.6126	156.693	57.683	181.492
96.7979	137.333	62.1297	158.386
	129.904

## Sheet: Figure 1_F
time (s)	Con										Con+ Ad-NCLX										APPswe											APPswe + Ad-NCLX
0	1.00229	1.00107	1	1.00107	1	1	1.06902	1.00185	1.00185		1	1	1.00001	1.00001	1	1.00001	1	1	1.00001		1.00287	1.0071	1	1	1.00229	1.00518	1	1	1.05475	1		1	1.00107	1.01464	1.00012	0.965239	1.00229	0.976336	1.00828	1.01538
3	0.976336	0.975144	1.04785	0.975144	1.06902	0.923467	1.0074	1.01285	1.11185		0.979674	0.979545	0.979511	0.982293	0.984868	0.983017	1.00184	0.975037	0.975651		0.993	0.95405	1.04338	0.923467	0.976336	1.06902	1.06902	0.923467	0.964632	0.923467		1.01464	0.975144	1.02114	0.912301	0.979412	1.07252	0.987787	0.923467	1.00287
6	0.987787	0.986581	1.04338	0.986581	1.0074	0.95405	0.987787	0.998899	0.905185		0.989554	0.989487	0.989475	0.990904	0.992223	0.991276	1.01284	0.98717	0.987492		0.971425	0.965239	1.0303	0.95405	0.988565	1.0074	1.0074	0.95405	0.988565	0.95405		1.14644	0.986581	1.10853	1.00773	1.04804	1.00229	1.00229	0.95405	0.993
9	1.00229	1.00107	1.0303	1.00107	0.96843	0.965239	1.00229	0.955427	0.990052		0.987872	0.987795	0.987779	0.989438	0.990971	0.98987	0.968804	0.985104	0.985476		0.984393	0.979412	1.01538	0.965239	0.988565	0.96843	0.96843	0.965239	1.00518	0.965239		1.01678	1.00107	0.968425	1.01234	1.05401	1.00229	1.07252	0.965239	0.971425
12	1.07252	1.07121	1.01538	1.07121	1.0074	0.979412	1.07252	0.951713	1.00518		1.00248	1.00249	1.00251	1.00217	1.00184	1.00208	1.0128	1.00304	1.00298		1.00518	1.04804	1.00287	0.979412	0.987787	1.0074	1.0074	0.979412	0.998565	0.979412		1.0111	1.07121	0.968425	0.912346	1.0003	1.01464	1.00229	0.979412	1.00828
15	1.00229	1.00107	1.00287	1.00107	1.12563	1.04804	1.00012	0.992296	1.01085		1.01725	1.01736	1.01741	1.01504	1.01284	1.01443	0.972431	1.02119	1.02069		1.00518	1.05401	0.993	1.04804	1.00229	1.12563	1.12563	1.04804	0.998565	1.04804		1.01464	1.00107	0.968425	1.00786	1.05475	1.01464	1.00229	1.04804	1.00828
18	1.00229	1.00107	0.993	1.00107	0.913564	1.05401	1.00789	1.00963	1.08976		0.958097	0.957831	0.957749	0.963486	0.968804	0.964978	0.992117	0.948536	0.949788		1.00679	1.0003	0.971425	1.05401	1.07252	0.913564	0.913564	1.05401	1.00019	1.05401		1.01464	1.00107	1.01464	1.01081	1.0003	1.01464	1.00229	1.00828	1.00828
21	1.00229	1.00107	0.971425	1.00107	0.973873	1.0003	0.980023	0.922961	1.00012		1.0172	1.01731	1.01736	1.015	1.0128	1.01439	0.986105	1.02112	1.02063		1.09876	1.0071	0.984393	1.0003	1.00229	1.00518	0.973873	1.0003	1.01218	1.0003		1.02042	1.00107	1.02042	1.01402	1.02042	1.02042	0.976336	1.01402	1.01402
24.01	0.976336	0.975144	0.984393	0.975144	1.0074	0.976336	0.976336	1.03742	1.05106		0.96297	0.962734	0.962663	0.967733	0.972431	0.969052	0.974339	0.95452	0.955629		1.08901	1.05306	0.966261	1.05475	1.00229	1.05106	1.0074	0.976336	1.00106	1.05475		0.968425	0.975144	0.968425	0.962348	0.968425	0.968425	0.987787	0.962348	0.962348
27.01	0.987787	0.986581	0.966261	0.986581	1.01437	0.987787	0.987787	0.964632	0.964632		0.989411	0.989344	0.989332	0.99078	0.992117	0.991157	0.981979	0.986995	0.987322		0.964632	0.966474	0.945146	1.14501	1.00229	0.964632	1.01437	0.987787	0.964632	0.964632		1.02114	0.986581	1.01464	1.01474	1.02114	1.05401	1.02114	1.01474	1.01474
30.01	1.00229	1.01111	1.00946	1.01678	1.03804	0.982788	1.00335	0.97898	0.978565		0.981337	0.981218	0.981188	0.983742	0.986105	0.984407	0.992017	0.977078	0.977644		0.997857	0.990453	0.988565	1.0303	0.976336	1.06902	1.03804	1.00229	0.988565	0.988565		1.10853	1.00229	1.01464	1.10157	1.10853	1.0003	1.10853	1.10157	1.10157
33.01	0.976336	0.989634	1.07252	1.00988	1.10229	0.976336	0.999634	0.988565	0.998565		0.965532	0.965312	0.965247	0.969966	0.974339	0.971194	0.985581	0.957667	0.958699		1.09788	0.990453	1.0303	1.01538	1.07121	1.0074	0.988565	0.978207	0.988565	0.988565		0.968425	0.968425	1.02042	0.973873	0.968425	1.05475	0.968425	1.00963	0.962348
36.01	0.987787	0.999998	1.00229	1.07252	0.987787	0.987787	0.987787	0.990708	1.00986		0.975794	0.97564	0.975597	0.978911	0.981979	0.979773	0.987787	0.970271	0.971		0.995468	1.00287	1.01538	1.00287	1.00107	0.96843	0.979412	0.940364	1.00518	1.01437		0.968425	1.00229	1.00518	1.0074	1.07121	1.14501	1.0003	0.922961	1.02042
39.01	1.00229	1.01234	1.00678	1.00229	1.00229	1.00229	1.00229	0.989877	0.998896		0.989277	0.989209	0.989196	0.990663	0.992017	0.991045	1.00229	0.98683	0.987161		1.00908	0.993	1.00287	0.993	1.02345	1.0074	1.04804	0.790472	0.934569	1.03804		0.968425	0.976336	1.05106	1.01437	1.00107	1.0303	1.05475	1.03742	0.968425
42.01	1.01908	0.976336	1.01908	1.01908	1.01908	1.01908	1.01908	0.996751	0.988565		0.980633	0.980509	0.980478	0.983129	0.985581	0.983818	1.01908	0.976214	0.9768		0.998676	0.971425	0.977757	1.00989	1.00107	1.12563	1.05401	1.093	1.0987	1		0.968425	1.07121	0.964632	1.03804	0.998784	1.01538	1.0003	0.969322	1.05401
45.01	1.00229	0.987787	1.00123	1.00345	1.00229	1.00229	1.00229	1.08565	0.998765		1.01442	1.01451	1.01456	1.01258	1.01074	1.01207	1.00229	1.01771	1.0173		0.988565	0.984393	1.09886	0.988565	0.975144	0.913564	0.998565	0.887088	0.897689	0.907659		0.968425	0.968425	0.909886	1	0.968425	1.00287	0.923484	0.927775	0.989762
48.01	1.01908	1.00567	1.01116	1.02349	1.06719	1.01908	1.00986	0.988565	0.908076		1.04513	1.04542	1.04553	1.03935	1.0336	1.69174	1.01908	2.01622	1.72387		0.989994	0.990453	0.988565	1.0457	0.988565	0.943286	1.00989	0.945649	0.988565	0.998766		0.968425	0.968425	0.912368	0.962348	0.997658	0.993	1.09897	1.08901	0.976623
51.02	1.8488	1.01908	1.7556	1.8488	2.2681	1.8488	1.7556	1.01908	1.01908		2.04102	2.04765	1.17281	1.90739	1.77503	1.87031	1.8488	2.27855	1.76147		2.8124	0.988565	2.8124	2.757	3.477	2.757	2.8124	0.885397	2.757	3.407		0.962348	0.962348	1.9559	2.3144	2.1205	1.00989	1.9559	2.3144	2.3144
54.02	1.95	2.2778	1.8619	1.95	2.1085	1.95	1.8619	2.3518	2.6518		2.04063	2.04726	2.36766	1.90705	1.77474	1.86998	1.95	2.27808	1.71643		2.8801	3.1265	2.8801	2.814	3.8226	2.814	2.8801	2.814	3.6226	3.4161		2.7144	2.7144	2.2804	2.3183	2.8947	2.7144	2.2804	2.3183	3.01183
57.02	1.9556	2.2067	1.9172	1.9556	2.1891	1.9556	1.9172	2.4041	2.6041		2.12051	2.12764	2.2762	1.97667	1.83421	1.93676	1.9556	2.37618	1.92794		2.8794	3.1254	2.8794	2.8124	3.7965	3.0047	3.1122	3.0047	3.6047	3.467		2.7183	2.7183	2.4189	2.4625	2.8771	2.7183	2.4189	2.4625	3.0544
60.02	1.8619	2.2476	1.7556	1.8619	2.2516	1.8619	1.7556	2.3762	2.6062		2.03193	2.0385	2.25285	1.89947	1.76826	2.05076	1.8619	2.26914	1.78755		2.9272	3.2679	2.9272	2.8801	3.7077	3.048	3.1265	3.048	3.48	3.4118		2.7625	2.7625	2.6942	2.4139	2.9049	2.7625	2.6942	2.4139	3.0431
63.02	1.9172	2.3518	1.8619	1.9172	2.0733	1.9172	1.8619	2.4744	2.5744		2.25687	2.36487	2.21899	2.09553	1.93572	2.05784	1.9172	2.55405	1.76147		2.9647	3.2047	2.9647	2.8794	3.8829	3.0563	3.1254	3.0563	3.563	3.4202		2.8139	2.8139	2.7829	2.4125	2.8608	2.8139	2.7829	2.4125	3.0273
66.02	1.9227	2.4041	1.9172	1.9227	2.0614	1.9227	1.9172	2.434	2.4934		2.26534	2.47339	2.28211	2.10291	2.424	2.38413	1.9227	2.48438	1.71643		2.982	3.2121	2.982	2.9272	3.6601	3.065	3.1406	3.065	3.5	3.424		2.8125	2.8125	2.8841	2.7829	2.8469	2.8125	2.8841	2.7829	3.0273
69.02	2.3933	2.3762	1.7556	2.3933	2.0352	2.3933	1.7556	2.4006	2.4006		2.24219	2.2501	2.25027	2.08273	2.424	2.59905	2.3933	2.52562	1.92794		2.9679	3.2136	2.9679	2.9647	3.6732	3.093	3.1529	3.093	3.407	3.4286		2.7829	2.7829	2.9172	2.8305	2.8362	2.7829	2.9172	2.8305	2.9879
72.02	2.4071	2.4744	1.8619	2.4071	2.0672	2.4071	1.8619	2.485	2.3976		2.20861	2.21631	2.25396	2.05347	2.2326	2.62331	2.4071	2.37618	2.4892		3.0047	3.1895	3.0047	2.982	3.5989	3.1122	3.1984	3.1122	3.4361	3.4022		2.8305	2.8305	2.9703	2.8337	2.9362	2.8305	2.9703	2.8337	2.9628
75.02	2.4883	2.434	1.9172	2.4883	2.0001	2.4883	1.9172	2.4556	2.2669		2.2712	2.27929	2.15962	2.10802	2.4456	2.41005	2.4883	2.54365	2.55823		3.048	3.2294	3.048	2.9679	3.6098	3.1265	3.1758	3.1265	3.4067	3.4575		2.8337	2.8337	2.9869	2.8696	2.9362	2.8337	2.9869	2.8696	2.9254
78.02	2.4992	2.4095	1.7556	2.4992	2.0923	2.4992	1.7556	2.4592	2.2615		2.23962	2.24751	2.23441	2.08049	2.25569	2.41005	2.4992	2.55405	2.16839		3.0563	3.2136	3.0563	3.0047	3.6203	3.1254	3.2121	3.1254	3.4118	3.3167		2.8696	2.8696	3.0145	2.8906	3.0144	2.8696	3.0145	2.8906	2.9346
81.02	2.5081	2.3708	1.8619	2.5081	2.0641	2.5081	1.8619	2.4638	2.2795		2.24329	2.2512	2.25285	2.08369	2.09202	2.33492	2.5081	2.48438	2.18076		3.065	3.2254	3.065	3.048	3.5867	3.1406	3.2136	3.1406	3.4202	3.317		2.8906	2.8906	2.8961	2.9879	2.9501	2.8906	2.8961	2.9879	2.9627
84.03	2.5505	2.4574	1.9172	2.5505	2.0625	2.5505	1.9172	2.3976	2.3027		2.14975	2.15707	2.25245	2.00216	2.02238	2.22626	2.5505	2.52562	2.22101		3.093	3.2121	3.093	3.0563	3.5342	3.2294	3.1895	3.2294	3.424	3.3167		2.9155	2.9155	2.8448	2.9628	2.9501	2.9155	2.8448	2.9628	2.9008
87.03	2.5511	2.3095	1.9227	2.5511	2.0143	2.5511	1.9227	2.2669	2.2805		2.2239	2.23169	2.22031	2.06679	1.91118	2.22533	2.5511	2.52561	2.16742		3.1122	3.2136	3.1122	3.065	3.4823	3.2136	3.2294	3.2136	3.4286	3.3578		2.8912	2.8912	2.9612	2.9254	2.9501	2.8912	2.9612	2.9254	2.8872
90.03	2.5415	2.4708	2.0644	2.5415	1.9905	2.5415	2.0644	2.2615	2.2202		2.24218	2.25009	2.22114	2.08272	1.92479	2.13191	2.5415	2.47071	2.26369		3.1265	3.3167	3.1265	3.093	3.3709	3.24	3.2136	3.24	3.4022	3.3287		2.9321	2.9321	2.9457	2.9346	2.94	2.9321	2.9457	2.9346	2.8674
93.03	2.5341	2.3574	2.0385	2.5341	1.9683	2.5341	2.0385	2.2795	2.2202		2.24179	2.2497	2.24512	2.08239	1.9245	2.03815	2.5341	2.25062	2.26539		3.1254	3.317	3.1254	3.1122	3.5605	3.2373	3.24	3.2373	3.4575	3.3457		2.973	2.973	2.9269	2.9627	2.8698	2.973	2.9269	2.9627	2.8679
96.03	2.5031	2.4436	2.2829	2.5031	1.9823	2.5031	2.2829	2.3027	2.1916		2.20992	2.21762	2.05077	2.0546	1.90077	2.01151	2.5031	2.23893	2.24876		3.1406	3.3167	3.1406	3.1265	3.4883	3.2435	3.2373	3.2435	3.3167	3.3573		2.9804	2.9804	2.8908	2.9008	2.9303	2.9804	2.8908	2.9008	2.9079
99.03	2.5635	2.4202	2.086	2.5635	1.9626	2.5635	2.086	2.2805	2.1799		2.21074	2.21845	2.02743	2.05532	1.90138	2.0122	2.5635	2.29484	2.22101		3.1529	3.3312	3.1529	3.1254	3.4847	3.407	3.2435	3.407	3.317	3.4202		2.9882	2.9882	2.8569	2.8872	2.717	2.9882	2.8569	2.8872	2.9528
102.03	2.5697	2.4006	2.1995	2.5697	1.9125	2.5697	2.1995	2.2202	2.1331		2.23452	2.24238	2.03865	2.07605	1.91908	2.03207	2.5697	2.29659	2.23434		3.1984	3.3456	3.1984	3.1406	3.4975	3.4361	3.2416	3.4361	3.3167	3.424		2.944	2.944	2.847	2.8674	2.7965	2.944	2.847	2.8674	2.9354
105.03	2.5736	2.485	2.2425	2.5736	1.9088	2.5736	2.2425	2.2202	2.0923		2.04183	2.04846	2.05668	1.90809	1.77563	1.87098	2.5736	2.27954	2.25578		3.1758	3.3167	3.1758	3.1529	3.3709	3.4067	3.2678	3.4067	3.3578	3.4286		3.0738	3.0738	2.8085	2.8679	2.7648	3.0738	2.8085	2.8679	2.9346
108.03	2.5278	2.4556	2.2243	2.5278	1.9327	2.5278	2.2243	2.1916	2.0641		2.01868	2.02516	2.04738	1.88791	1.75839	1.85163	2.5278	2.25111	2.24472		3.2121	3.317	3.2121	3.1984	3.3114	3.4118	3.2898	3.4118	3.3287	3.4022		2.9852	2.9852	2.8505	2.8318	2.7449	2.9852	2.8505	2.8318	2.8318
111.03	2.558	2.4592	2.2807	2.558	1.9257	2.558	2.2807	2.1799	2.0625		2.0298	2.03636	2.02854	1.89761	1.76668	1.86093	2.558	2.26478	2.22233		3.2136	3.3167	3.2136	3.1758	3.3562	3.4202	3.2665	3.4202	3.3457	3.4575		2.987	2.987	2.8254	2.8053	2.7325	2.987	2.8254	2.8053	2.8053
114.03	2.4995	2.4638	2.31	2.4995	1.9448	2.4995	2.3762	2.1331	2.0143		2.04769	2.05436	2.06945	1.9132	1.77999	1.87588	2.4995	2.28674	2.27095		3.1895	3.3312	3.1895	3.2121	3.3759	3.424	3.2766	3.424	3.3573	3.4286		3.064	3.064	2.8753	2.8274	2.6982	3.064	2.8753	2.8274	2.8274
117.03	2.5846	2.3976	2.3253	2.5846	1.8713	2.5846	2.4744	2.0923	1.9905		2.03846	2.04507	2.07661	1.90516	1.77312	1.86817	2.5846	2.27541	2.27946		3.2294	3.3456	3.2294	3.2136	3.4971	3.4286	3.2877	3.4286	3.3312	3.4022		3.0446	3.0446	2.7938	2.7998	2.6656	3.0446	2.7938	2.7998	2.7998
120.04	2.5618	2.425	2.2832	2.5618	1.8982	2.5618	2.534	2.0641	1.9683		2.01978	2.02627	1.98361	1.88887	1.75921	1.85255	2.5618	2.25246	2.221		3.2136	3.2435	3.2136	3.1895	3.3984	3.4022	3.2871	3.4022	3.3456	3.4575		3.0451	3.0451	2.8569	2.8048	2.577	3.0451	2.8569	2.8048	2.8048
123.04	2.4588	2.3345	2.192	2.4588	1.9576	2.4588	2.6095	2.0625	1.9823		2.06034	2.0671	1.81537	1.92423	1.78942	1.88646	2.4588	2.30229	2.19374		3.24	3.2416	3.24	3.2294	3.3779	3.4575	3.3365	3.4575	3.3542	3.3542		3.0601	3.0601	2.847	2.7661	2.7243	3.0601	2.847	2.7661	2.7661
126.04	2.4901	2.4038	2.368	2.4901	1.9621	2.4901	2.6708	2.0143	1.9626		2.06744	2.07424	1.8168	1.93042	1.7947	1.8924	2.4901	2.31101	2.27095		3.2373	3.2678	3.2373	3.2136	3.3818	3.3167	3.3442	3.3167	3.3728	3.3728		3.0636	3.0636	2.8085	2.7412	2.7648	3.0636	2.8085	2.7412	2.7412
129.04	2.5071	2.5112	2.3431	2.5071	1.9621	2.5071	2.5574	1.9905	1.9125		2.01867	2.02515	1.82535	1.88791	1.75839	1.85162	2.5071	2.2511	2.27946		3.2435	3.2898	3.2435	3.24	3.3541	3.317	3.3454	3.317	3.33	3.33		3.0243	3.0243	2.8505	2.701	2.705	3.0243	2.8505	2.701	2.701
132.04	2.4713	2.5667	2.3693	2.4713	1.914	2.4713	2.4095	1.9683	1.808		1.99593	2.00227	1.802	1.86809	1.74146	1.83261	2.4713	2.22317	2.221		3.2416	3.3167	3.2416	3.2373	3.3472	3.3167	3.355	3.3167	3.22	3.22		3.0683	3.0683	2.8254	2.7042	2.6988	3.0683	2.8254	2.7042	2.7042
135.04	2.4022	2.4605	2.3962	2.4022	1.877	2.4022	2.4708	1.9823	1.8105		2.06034	2.0671	1.88085	1.92423	1.78942	1.88646	2.4022	2.30229	2.19374		3.2678	3.317	3.2678	3.2435	3.3561	3.3578	3.3487	3.3578	3.265	3.265		3.0785	3.0785	2.8753	2.6907	2.6323	3.0785	2.8753	2.6907	2.6907
138.04	2.4672	2.4865	2.4354	2.4672	1.8265	2.4672	2.4354	1.9626	1.798		2.06744	2.07424	1.83126	1.93042	1.7947	1.8924	2.4672	2.31101	2.16893		3.2898	3.3167	3.2898	3.2416	3.32	3.3287	3.2543	3.3287	3.254	3.254		3.0904	3.0904	2.8294	2.6587	2.6644	3.0904	2.8294	2.6587	2.6587
141.04	2.3535	2.5054	2.4379	2.3535	1.944	2.3535	2.4379	1.9125	1.812		2.01867	2.02515	1.82195	1.88791	1.75839	1.85162	2.3535	2.2511	1.96899		3.2665	3.3312	3.2665	3.2678	3.2856	3.3457	3.2342	3.3457	3.406	3.406		3.166	3.1022	2.806	2.6652	2.6366	3.166	2.806	2.6652	2.6652
144.04	2.393	2.5817	2.4649	2.393	1.8265	2.393	2.4649	1.9088	1.8355		1.99593	2.00227	1.80311	1.86809	1.74146	1.83261	2.393	2.22317	1.9707		3.2766	3.3456	3.2766	3.2898	3.3658	3.3573	3.2328	3.3573	3.294	3.294		3.0766	3.1164	2.8505	2.6199	2.6164	3.0766	2.8505	2.6199	2.6199
147.04	2.364	2.364	2.4647	2.364	1.844	2.364	2.4647	1.9327	1.7973		1.97523	1.98144	1.84402	1.85004	1.72605	1.81531	2.364	2.19775	1.98086		3.2877	3.2678	3.2877	3.2665	3.3395	3.3312	3.2006	3.3312	3.2936	3.2936		3.0504	3.1177	2.8254	2.6359	2.6619	3.0504	2.8254	2.6359	2.6359
150.05	2.3754	2.3754	2.46	2.3754	1.8012	2.3754	2.3431	1.9257	1.8072		1.80842	1.81357	1.78356	1.70465	1.60186	1.67585	2.3754	1.99288	1.95311		3.2871	3.2898	3.2871	3.2766	3.2326	3.3456	3.2869	3.3456	3.24	3.24		3.0459	3.0843	2.8753	2.5665	2.6269	3.0459	2.8753	2.5665	2.5665
153.05	2.3701	2.3701	2.4077	2.3701	1.8681	2.3701	2.3693	1.9448	1.7655		1.80984	1.815	1.64075	1.70589	1.60292	1.67704	2.3701	1.99463	1.9707		3.3044	3.2665	3.3044	3.2877	3.1587	3.3542	3.2807	3.3542	3.2373	3.2373		3.0766	3.0934	2.8294	2.6029	2.6662	3.0766	2.8294	2.6029	2.6029
156.05	2.2669	2.2669	2.3762	2.2669	1.8012	2.2669	2.3962	1.8713	1.7476		1.81832	1.82353	1.60284	1.71327	1.60923	1.68413	2.2669	2.00503	1.98086		3.2904	3.2766	3.2904	3.2871	3.2518	3.3728	3.2797	3.3728	3.2435	3.2435		3.0504	3.1506	2.806	2.6652	2.64	3.0504	2.806	2.6652	2.6652
159.05	2.2615	2.2615	2.4744	2.2615	1.8012	2.2615	2.364	1.8982	1.7604		1.79517	1.80023	1.78082	1.6931	1.59199	1.66477	2.2615	1.9766	1.95311		3.2975	3.2877	3.2975	3.3044	3.2611	3.35	3.2934	3.35	3.35	3.35		3.0937	3.0937	2.8702	2.6199	2.6619	3.0937	2.8702	2.6199	2.6199
162.05	2.2795	2.2795	2.434	2.2795	1.8681	2.2795	2.3754	1.9576	1.749		1.87335	1.8789	1.66269	1.76124	1.6502	1.73013	2.2795	2.07262	2.04681		3.3167	3.2871	3.3167	3.2904	3.3493	3.3822	3.278	3.3822	3.3822	3.3822		3.1591	3.1591	2.748	2.6359	2.6269	2.9254	2.748	2.6359	2.6359
165.05	2.3027	2.3027	2.4095	2.3027	1.8012	2.3027	2.3701	1.8773	1.713		1.82418	1.82942	1.57405	1.71838	1.61359	1.68902	2.3027	2.01223	1.98788		3.317	3.3044	3.317	3.2975	3.2574	3.3817	3.2788	3.3817	3.3817	3.3817		3.1518	3.1518	2.7715	2.5665	2.6662	2.9346	2.7715	2.5665	2.5665
168.05	2.2805	2.2805	2.3708	2.2805	1.726	2.2805	2.2669	1.8129	1.6632		1.81495	1.82014	1.57312	1.71034	1.60672	1.68131	2.2805	2.0009	1.97682		3.3167	3.3044	3.3167	3.3167	3.2825	3.3958	3.2527	3.3958	3.3958	3.3958		3.1227	3.1227	2.7702	2.6029	2.64	2.9627	2.7702	2.6029	2.6029
171.05	2.2202	2.2202	2.4574	2.2202	1.726	2.2202	2.2615	1.9327	1.7205		1.79627	1.80134	1.60284	1.69406	1.59281	1.66569	2.2202	1.97795	1.95443		3.3578	3.2904	3.3578	3.317	3.1826	3.3324	3.278	3.3324	3.3324	3.3324		3.1715	3.1715	2.8532	2.5914	2.6988	2.9008	2.8532	2.5914	2.5914
174.05	2.2202	2.2202	2.3095	2.2202	1.7561	2.2202	2.2795	1.9257	1.6502		1.83683	1.84216	1.57312	1.72941	1.62302	1.69961	2.2202	2.02778	2.00305		3.3287	3.2975	3.3287	3.3167	3.2533	3.3337	3.2788	3.3337	3.3337	3.3337		3.1209	3.1209	2.8588	2.594	2.6323	2.8872	2.8588	2.594	2.594
177.05	2.1916	2.1916	2.4708	2.1916	1.8691	2.1916	2.3027	1.9448	1.6167		1.77688	1.78182	1.60284	1.67716	1.57838	1.64949	2.1916	1.95414	1.93119		3.3457	3.3167	3.3457	3.3578	3.1936	3.3353	3.2527	3.3353	3.3353	3.3353		2.9882	3.1345	2.7715	2.4564	2.5831	2.8674	2.7715	2.4564	2.4564
180.06	2.1799	2.1799	2.3574	2.1799	1.6783	2.1799	2.2805	1.8713	1.5839		1.63529	1.63933	1.58695	1.55374	1.47296	1.53111	2.1799	1.78024	1.76147		3.3573	3.317	3.3573	3.3287	3.184	3.3365	3.2788	3.3365	3.3365	3.3365		2.944	3.1955	2.7702	2.4813	2.5912	2.8679	2.7702	2.4813	2.4813
183.06	2.1331	2.1331	2.4436	2.1331	1.6147	2.1331	2.2202	1.8982	1.5876		1.5977	1.60151	1.59506	1.52098	1.44498	1.49969	2.1331	1.73408	1.71643		3.3312	3.3167	3.3312	3.3457	3.0778	3.3442	3.268	3.3442	3.3442	3.3442		2.9804	3.1766	2.7383	2.5026	2.509	2.7412	2.7383	2.5026	2.5026
186.06	2.0923	2.0923	2.4202	2.0923	1.6079	2.0923	2.2202	1.9576	1.5935		1.77417	1.7791	1.57405	1.67479	1.57636	1.64722	2.0923	1.95081	1.92794		3.3456	3.3312	3.3456	3.3573	3.1044	3.3454	3.289	3.3454	3.3454	3.3454		2.9882	3.2005	2.7402	2.6029	2.54	2.701	2.7402	2.6029	2.6029
189.06	2.0641	2.0641	2.4006	2.0641	1.628	2.0641	2.1916	1.8773	1.5782		1.65704	1.66122	1.57312	1.5727	1.48916	1.5493	2.0641	1.80696	1.78755		3.3542	3.3456	3.3542	3.3312	3.121	3.4544	3.2773	3.4544	3.4544	3.4544		2.9804	3.166	2.7203	2.5914	2.5914	2.7042	2.7203	2.5914	2.5914
192.06	2.0625	2.0625	2.485	2.0625	1.6688	2.0625	2.1799	1.8129	1.5727		1.56915	1.57278	1.60284	1.4961	1.42373	1.47582	2.0625	1.69902	1.68221		3.3728	3.3542	3.3728	3.3456	3.1759	3.4469	3.1711	3.4469	3.4469	3.4469		2.9882	3.156	2.7004	2.594	2.524	2.6907	2.7004	2.594	2.594
195.06	2.0143	2.0143	2.4556	2.0143	1.7564	2.0143	2.1331	1.9327	1.5817		1.56823	1.57185	1.57312	1.4953	1.42304	1.47506	2.0143	1.69789	1.6811		3.35	3.3728	3.35	3.3542	3.1939	3.3324	3.1732	3.3324	3.3324	3.3324		2.944	3.1709	2.7445	2.5994	2.5014	2.6587	2.7445	2.5994	2.5994
198.06	1.9905	1.9905	2.4592	1.9905	1.6652	1.9905	2.0923	1.9257	1.6226		1.5977	1.60151	1.60284	1.52098	1.44498	1.49969	1.9905	1.73408	1.71643		3.3822	3.35	3.3822	3.3728	3.0793	3.3337	3.2773	3.3337	3.3337	3.3337		2.9804	3.1495	2.7651	2.6014	2.5084	2.6652	2.7651	2.6014	2.6014
201.06	1.9683	1.9683	2.4638	1.9683	1.8324	1.9683	2.0641	1.9448	1.5633		1.56823	1.57185	1.58695	1.4953	1.42304	1.47506	1.9683	1.69789	1.6811		3.3817	3.3822	3.3817	3.35	3.1614	3.3365	3.1711	3.3365	3.3365	3.3365		2.9882	3.1819	2.7825	2.599	2.45	2.6199	2.7825	2.599	2.599
204.06	1.9823	1.9823	2.3976	1.9823	1.6784	1.9823	2.0625	1.8713	1.4751		1.5977	1.60151	1.57252	1.52098	1.44498	1.49969	1.9823	1.73408	1.71643		3.3958	3.3817	3.3958	3.3822	3.1309	3.3442	3.2788	3.3442	3.3442	3.3442		2.944	3.1803	2.7215	2.5814	2.4914	2.6359	2.7215	2.5814	2.5814
207.06	1.9626	1.9626	2.425	1.9626	1.8773	1.9626	1.9626	1.8982	1.4683		1.58195	1.58565	1.57405	1.50725	1.43325	1.48652	1.9626	1.71473	1.69754		3.407	3.3312	3.407	3.3817	2.9731	3.3454	3.268	3.3454	3.3454	3.3454		2.9254	3.1453	2.722	2.5514	2.449	2.5665	2.722	2.5514	2.5514
210.06	1.9125	1.9125	2.3345	1.9125	1.8129	1.9125	1.9125	1.9576	1.4465		1.58999	1.59374	1.41271	1.51426	1.43924	1.49324	1.9125	1.7246	1.70718		3.4361	3.3456	3.4361	3.3958	3.024	3.3216	3.289	3.3216	3.3216	3.3216		2.9346	3.1645	2.7508	2.54	2.45	2.5814	2.7508	2.54	2.54
213.06	1.9088	1.9088	2.4038	1.9088	1.808	1.9088	1.9088	1.8773	1.4721		1.56915	1.57278	1.60321	1.4961	1.42373	1.47582	1.9088	1.69902	1.68221		3.4067	3.3542	3.4067	3.407	3.0521	3.3004	3.2773	3.3004	3.3004	3.3004		2.9627	3.1496	2.7405	2.5914	2.4314	2.5514	2.7405	2.5914	2.5914
216.07	1.9327	1.9327	2.5112	1.9327	1.8105	1.9327	1.9327	1.8129	1.4983		1.56823	1.57185	1.45287	1.4953	1.42304	1.47506	1.9327	1.69789	1.6811		3.4118	3.3728	3.4118	3.4361	3.1399	3.2326	3.1443	3.2326	3.2326	3.2326		2.9008	3.159	2.7044	2.524	2.2996	2.54	2.7044	2.524	2.524
219.07	1.9257	1.9257	2.5667	1.9257	1.798	1.9257	1.9257	1.9257	1.4804		1.5977	1.60151	1.34113	1.52098	1.44498	1.49969	1.9257	1.73408	1.71643		3.4202	3.35	3.4202	3.4067	3.0314	3.1587	3.1375	3.1587	3.1587	3.1587		2.8872	3.1352	2.7204	2.5014	2.2919	2.5914	2.7204	2.5014	2.5014
222.07	1.9448	1.9448	2.4605	1.9448	1.812	1.9448	1.9448	1.9448	1.5002		1.56823	1.57185	1.38705	1.4953	1.42304	1.47506	1.9448	1.69789	1.6811		3.424	3.3822	3.424	3.4118	3.0597	3.1936	3.1455	3.1936	3.1936	3.1936		2.8674	3.1307	2.7639	2.5084	2.246	2.524	2.7639	2.5084	2.5084
225.07	1.8713	1.8713	2.4865	1.8713	1.8355	1.8713	1.8713	1.8713	1.4776		1.5977	1.60151	1.36595	1.52098	1.44498	1.49969	1.8713	1.73408	1.71643		3.4286	3.3817	3.4286	3.4202	2.925	3.184	3.2245	3.184	3.184	3.184		2.8679	3.1246	2.7858	2.45	2.2382	2.5014	2.7858	2.45	2.45
228.07	1.8982	1.8982	2.5054	1.8982	1.7973	1.8982	1.8982	1.8982	1.4723		1.58195	1.58565	1.37449	1.50725	1.43325	1.48652	1.8982	1.71473	1.69754		3.4022	3.3958	3.4022	3.424	3.0301	3.2326	3.2319	3.2326	3.2326	3.2326		2.8318	3.1011	2.7543	2.4914	2.3631	2.5084	2.7543	2.4914	2.4914
231.07	1.9576	1.9576	2.5817	1.9576	1.8072	1.9576	1.9576	1.9576	1.4924		1.56763	1.57125	1.35113	1.49477	1.4226	1.47456	1.9576	1.69715	1.68039		3.4575	3.3312	3.4575	3.4286	3.0778	3.1587	3.1705	3.1587	3.1587	3.1587		2.8053	3.1082	2.7213	2.449	2.2759	2.45	2.7213	2.449	2.449
234.07	1.8773	1.8773	2.364	1.8773	1.7655	1.8773	1.8773	1.8773	1.4685		1.56915	1.57278	1.3282	1.4961	1.42373	1.47582	1.8773	1.69902	1.68221		3.4287	3.3456	3.4287	3.4022	3.1044	3.1936	3.1705	3.1936	3.1936	3.1936		2.8274	3.1161	2.6973	2.45	2.3631	2.4914	2.6973	2.45	2.45
237.07	1.8129	1.8129	2.3754	1.8129	1.7476	1.8129	1.8129	1.8129	1.4114		1.40919	1.41179	1.38407	1.35667	1.30464	1.34209	1.8129	1.50255	1.49047		3.4417	3.3542	3.4417	3.4575	3.121	3.184	3.0329	3.184	3.184	3.184		2.7998	3.108	2.7198	2.4314	2.3631	2.449	2.7198	2.4314	2.4314
240.07	1.808	1.808	2.3701	1.808	1.7604	1.808	1.808	1.808	1.4337		1.59807	1.60188	1.372	1.5213	1.44526	1.5	1.808	1.73453	1.71687		3.4373	3.3728	3.4373	3.4287	3.1759	3.2326	3.0559	3.2326	3.2326	3.2326		2.8048	3.0863	2.7407	2.424	2.132	2.45	2.7407	2.424	2.5914
243.07	1.8105	1.8105	2.2669	1.8105	1.749	1.8105	1.8105	1.8105	1.4776		1.44901	1.45187	1.37667	1.39138	1.33428	1.37539	1.8105	1.55146	1.5382		3.4464	3.35	3.4464	3.4417	3.1939	3.1587	3.1141	3.1587	3.1587	3.1587		2.7661	3.0766	2.73	2.45	2.2809	2.4314	2.73	2.45	2.524
246.07	1.798	1.798	2.2615	1.798	1.713	1.798	1.798	1.798	1.4723		1.33822	1.34038	1.33093	1.29481	1.2518	1.28276	1.798	1.4154	1.40541		3.4544	3.3822	3.4544	3.4373	3.0793	3.1936	3.2207	3.1936	3.1936	3.1936		2.7412	3.0504	2.722	2.4114	2.0773	2.424	2.722	2.4114	2.5014
249.08	1.812	1.812	2.2795	1.812	1.6632	1.812	1.812	1.812	1.4924		1.38375	1.38619	1.28656	1.33449	1.2857	1.32083	1.812	1.47131	1.45998		3.4469	3.3817	3.4469	3.4464	3.1614	3.184	3.1292	3.184	3.184	3.184		2.701	3.0459	2.7319	2.414	2.2809	2.45	2.7319	2.414	2.5084
252.08	1.8355	1.8355	2.3027	1.8355	1.7205	1.8355	1.8355	1.8355	1.4685		1.36282	1.36513	1.23329	1.31625	1.27012	1.30333	1.8355	1.44561	1.4349		3.4373	3.3958	3.4373	3.4544	3.1309	3.1544	3.0329	3.1544	3.1544	3.1544		2.7042	2.9879	2.7334	2.4481	2.2706	2.4114	2.7334	2.4481	2.4481
255.08	1.7973	1.7973	2.2805	1.7973	1.6502	1.7973	1.7973	1.7973	1.4114		1.37129	1.37366	1.22619	1.32364	1.27642	1.31041	1.7973	1.45601	1.44505		3.4464	3.3216	3.4464	3.4469	3.1165	3.1431	2.9893	3.1431	3.1431	3.1431		2.6907	2.9628	2.7099	2.4766	2.2706	2.414	2.7099	2.4766	2.5766
258.08	1.8072	1.8072	2.2202	1.8072	1.6167	1.8072	1.8072	1.8072	1.4337		1.34814	1.35035	1.25724	1.30345	1.25918	1.29105	1.8072	1.42757	1.41729		3.4544	3.3004	3.4544	3.4373	3.106	3.1273	3.0213	3.1273	3.1273	3.1273		2.6587	2.9254	2.7006	2.4603	2.2037	2.4481	2.7006	2.4603	2.603
261.08	1.7655	1.7655	2.2202	1.7655	1.5839	1.7655	1.7655	1.7655	1.4051		1.3254	1.32747	1.27955	1.28363	1.24225	1.27204	1.7655	1.39964	1.39004		3.4469	3.3322	3.4469	3.4464	2.8429	3.0544	3.0183	3.0544	3.0544	3.2326		2.6652	2.9346	2.6507	2.419	2.1775	2.4766	2.6507	2.419	2.519
264.08	1.7476	1.7476	2.1916	1.7476	1.5876	1.7476	1.7476	1.7476	1.3898		1.3808	1.38322	1.17641	1.33192	1.2835	1.31836	1.7476	1.46768	1.45644		3.4324	3.3218	3.4324	3.4544	2.9448	3.0431	3.0101	3.0431	3.0431	3.1587		2.6199	2.9627	2.6599	2.4003	2.1989	2.4603	2.6599	2.4003	2.4003
267.08	1.7604	1.7604	2.1799	1.7604	1.5935	1.7604	1.7604	1.7604	1.3854		1.36883	1.37118	1.14691	1.32149	1.27459	1.30835	1.7604	1.45298	1.44209		3.4337	3.3012	3.4337	3.4469	2.826	3.0273	2.9697	3.0273	3.0273	3.1936		2.6359	2.9008	2.6151	2.409	2.2166	2.419	2.6151	2.409	2.409
270.08	1.749	1.749	2.1331	1.749	1.5782	1.749	1.749	1.749	1.3255		1.37345	1.37583	1.16945	1.32552	1.27803	1.31222	1.749	1.45867	1.44764		3.4353	3.3074	3.4353	3.4324	2.8987	3.1273	2.9393	3.1273	3.1273	3.184		2.5665	2.8872	2.6158	2.4181	2.1954	2.4003	2.6158	2.4181	2.4181
273.08	1.713	1.713	2.0923	1.713	1.5727	1.713	1.713	1.713	1.3166		1.3281	1.33019	1.13809	1.28599	1.24427	1.2743	1.713	1.40296	1.39328		3.4365	3.3087	3.4365	3.4337	2.9136	3.0544	3.0852	3.0544	3.0544	3.2326		2.6029	2.8674	2.6137	2.4166	2.2467	2.409	2.6137	2.4166	2.4166
276.08	1.6632	1.6632	2.0641	1.6632	1.5817	1.6632	1.6632	1.6632	1.366		1.28411	1.28592	1.1779	1.24765	1.21152	1.23753	1.6632	1.34894	1.34055		3.4442	3.3165	3.4442	3.4353	2.8901	3.0431	2.9794	3.0431	3.0431	3.1587		2.6652	2.8679	2.6972	2.4043	2.2717	2.4181	2.6972	2.4043	2.4043
279.09	1.7205	1.7205	2.0625	1.7205	1.6226	1.7205	1.7205	1.7205	1.3027		1.23129	1.23276	1.18286	1.20161	1.1722	1.19337	1.7205	1.28407	1.27724		3.4454	3.3365	3.4454	3.4365	3.0334	3.0273	3.0161	3.0273	3.0273	3.1936		2.6199	2.8318	2.6223	2.419	2.2422	2.4166	2.6223	2.419	2.419
282.09	1.6502	1.6502	2.0143	1.6502	1.5633	1.6502	1.6502	1.6502	1.351		1.22426	1.22568	1.16566	1.19548	1.16696	1.18749	1.6502	1.27543	1.26881		3.455	3.3442	3.455	3.4442	2.8687	3.1273	3.0131	3.1273	3.1273	3.184		2.6359	2.8053	2.6652	2.4052	2.2574	2.4043	2.6652	2.4052	2.4052
285.09	1.6167	1.6167	1.9905	1.6167	1.4751	1.6167	1.6167	1.6167	1.3396		1.25504	1.25666	1.14691	1.22231	1.18988	1.21322	1.6167	1.31323	1.30571		3.4487	3.3454	3.4487	3.4454	2.9389	3.0544	2.9135	3.0544	3.0544	3.2326		2.5665	2.8274	2.6648	2.3979	2.2573	2.419	2.6648	2.3979	2.3979
288.09	1.5839	1.5839	1.9683	1.5839	1.4683	1.5839	1.5839	1.5839	1.3436		1.27716	1.27893	1.16945	1.24159	1.20634	1.23172	1.5839	1.3404	1.33222		3.4543	3.355	3.4543	3.455	2.9031	3.0431	2.9085	3.0431	3.0431	3.1587		2.6029	2.7998	2.6644	2.3915	2.2604	2.4052	2.6644	2.3915	2.3915
291.09	1.5876	1.5876	1.9823	1.5876	1.4465	1.5876	1.5876	1.5876	1.359		1.1749	1.17601	1.14499	1.15246	1.13021	1.14623	1.5876	1.21481	1.20965		3.4342	3.3487	3.4342	3.4487	2.8054	3.0273	2.9621	3.0273	3.0273	3.1936		2.5914	2.8048	2.6223	2.3434	2.1764	2.3979	2.6223	2.3434	2.3434
294.09	1.5935	1.5935	1.9626	1.5935	1.4721	1.5935	1.5935	1.5935	1.299		1.14565	1.14657	1.17641	1.12696	1.10843	1.12177	1.5935	1.17888	1.17458		3.4614	3.2543	3.4614	3.4543	2.8757	3.1273	2.9805	3.1273	3.1273	3.1273		2.594	2.7661	2.6652	2.403	2.2979	2.3915	2.5112	2.403	2.403
297.09	1.5782	1.5782	1.9125	1.5782	1.4983	1.5782	1.5782	1.5782	1.2237		1.168	1.16907	1.12332	1.14644	1.12507	1.14045	1.5782	1.20633	1.20138		3.4375	3.2342	3.4375	3.4342	2.858	3.0544	2.9669	3.0544	3.0544	3.0544		2.4564	2.7412	2.6648	2.3853	2.2618	2.3434	2.5667	2.3853	2.4043
300.09	1.5727	1.5727	1.9088	1.5727	1.4804	1.5727	1.5727	1.5727	1.2802		1.1369	1.13777	1.19491	1.11934	1.10192	1.11446	1.5727	1.16814	1.16411		3.439	3.2328	3.439	3.4614	2.8581	3.0431	3.0801	3.0431	3.0431	3.0431		2.4813	2.701	2.6644	2.3074	2.2104	2.403	2.4605	2.3074	2.419
303.09	1.5817	1.5817	1.9327	1.5817	1.5002	1.5817	1.5817	1.5817	1.3358		1.17637	1.1775	1.164	1.15374	1.13131	1.14746	1.5817	1.21662	1.21142		3.4258	3.2006	3.4258	3.4375	2.6359	3.0273	2.9913	3.0273	3.0273	3.0273		2.5026	2.7042	2.6223	2.3916	2.1451	2.3853	2.4865	2.3916	2.4052
306.09	1.6226	1.6226	1.9257	1.6226	1.4776	1.6226	1.6226	1.6226	1.3213		1.18129	1.18245	1.14684	1.15803	1.13497	1.15157	1.6226	1.22266	1.21732		3.4542	3.2869	3.4542	3.439	2.7931	3.1273	3.0156	3.1273	3.1273	3.1273		2.6029	2.6907	2.6652	2.3796	2.13	2.3074	2.5054	2.3796	2.3979
309.09	1.5633	1.5633	1.9448	1.5633	1.4723	1.5633	1.5633	1.5633	1.2794		1.16424	1.16528	1.17501	1.14316	1.12227	1.13731	1.5633	1.20171	1.19687		3.4294	3.2807	3.4294	3.4258	2.9283	3.0544	2.9796	3.0544	3.0544	3.0544		2.5914	2.6587	2.6648	2.3611	2.2809	2.3916	2.5817	2.3611	2.3915
312.09	1.4751	1.4751	1.8713	1.4751	1.4924	1.4751	1.4751	1.4751	1.2722		1.14565	1.14657	1.13952	1.12696	1.10843	1.12177	1.4751	1.17888	1.17458		3.4327	3.1141	3.4327	3.4542	2.8836	3.0431	2.9801	3.0431	3.0431	3.0431		2.594	2.6652	2.6644	2.3454	2.2706	2.3796	2.364	2.3454	2.3434
315.09	1.4683	1.4683	1.8982	1.4683	1.4685	1.4683	1.4683	1.4683	1.289		1.168	1.16907	1.00001	1.14644	1.12507	1.14045	1.4683	1.20633	1.20138		3.4251	3.2207	3.4251	3.4294	2.9553	3.0273	2.9013	3.0273	3.0273	3.0273		2.5994	2.6199	2.5831	2.3334	2.132	2.3611	2.3754	2.3334	2.403
318.1	1.4465	1.4465	1.9576	1.4465	1.4114	1.4465	1.3403	1.4465	1.2833		1.14374	1.14466	1.19491	1.1253	1.10702	1.12018	1.4465	1.17654	1.1723		3.4431	3.2342	3.4431	3.4327	2.9331	2.9254	2.9156	2.9254	2.9254	2.9254		2.6014	2.6359	2.5831	2.3702	2.1823	2.3454	2.3701	2.3702	2.4166
321.1	1.4721	1.4721	1.8773	1.4721	1.4337	1.4721	1.2717	1.4721	1.3187		1.1749	1.17601	1.164	1.15246	1.13021	1.14623	1.4721	1.21481	1.20965		3.4288	3.2328	3.4288	3.4251	2.7109	2.9346	2.8796	2.9346	2.9346	2.9346		2.599	2.5665	2.5912	2.3639	2.1383	2.3334	2.2669	2.3639	2.4043
324.1	1.4983	1.4983	1.8129	1.4983	1.4639	1.4983	1.3318	1.4983	1.2908		1.12226	1.12304	1.14684	1.10657	1.09102	1.10222	1.4983	1.15015	1.14655		3.4464	3.2006	3.4464	3.4431	2.8429	2.9627	2.8119	2.9627	2.9627	2.9627		2.5814	2.6029	2.509	2.3602	2.1885	2.3702	2.2615	2.3602	2.419
327.1	1.4804	1.4804	1.808	1.4804	1.5058	1.4804	1.299	1.4804	1.2028		1.19324	1.19447	1.17501	1.16844	1.14386	1.16156	1.4804	1.23733	1.23163		3.4544	3.2869	3.4544	3.4288	2.9448	2.9008	2.8903	2.9008	2.9008	2.9008		2.5514	2.6652	2.5912	2.3775	2.2809	2.3639	2.2795	2.3775	2.4052
330.1	1.5002	1.5002	1.8105	1.5002	1.4831	1.5002	1.2237	1.5002	1.2437		1.1626	1.16363	1.13952	1.14173	1.12105	1.13594	1.5002	1.1997	1.19491		3.4469	3.2807	3.4469	3.4464	2.826	2.8872	2.8871	2.8872	3.0544	3.0544		2.54	2.6199	2.5831	2.3787	2.2706	2.3602	2.3027	2.3787	2.3853
333.1	1.4776	1.4776	1.798	1.4776	1.4268	1.4776	1.2802	1.4776	1.232		1.14558	1.14651	1.00001	1.1269	1.10839	1.12172	1.4776	1.1788	1.17451		3.3324	3.1292	3.3324	3.4544	2.8987	2.8674	2.8109	2.8674	3.0431	3.0431		2.5914	2.6359	2.5912	2.3881	2.132	2.3775	2.2805	2.3881	2.3074
336.1	1.4723	1.4723	1.812	1.4723	1.4709	1.4723	1.3358	1.4723	1.2312		1.17351	1.17462	0.979511	1.15125	1.12918	1.14507	1.4723	1.21311	1.20799		3.3337	3.2342	3.3337	3.4469	2.9136	2.8679	2.8948	2.8679	3.0273	3.0273		2.524	2.5665	2.509	2.3794	2.1823	2.3787	2.2202	2.3794	2.3916
339.1	1.4924	1.4924	1.8355	1.4924	1.4325	1.4924	1.3213	1.4924	1.298		1.13832	1.1392	0.989475	1.12058	1.10298	1.11565	1.4924	1.16988	1.16581		3.3353	3.2328	3.3353	3.3324	2.8901	2.7412	2.9674	2.7412	3.1273	3.1273		2.5014	2.6029	2.5831	2.3807	2.1383	2.3881	2.2202	2.3807	2.3796
342.1	1.4685	1.4685	1.7973	1.4685	1.4248	1.4685	1.2794	1.4685	1.2583		1	1	0.987779	1.00001	1	1.00001	1.4685	1	1.00001		3.3365	3.2006	3.3365	3.3337	3.0334	2.7588	2.9948	2.7588	3.0544	3.0544		2.5084	2.5914	2.5912	2.3054	2.1757	2.3794	2.1916	2.3054	2.3611
345.1	1.4114	1.4114	1.8072	1.4114	1.4051	1.4114	1.2722	1.4114	1.2526		1.19324	1.19447	1.00251	1.16844	1.14386	1.16156	1.4114	1.23733	1.23163		3.3442	3.2869	3.3442	3.3353	2.8687	2.7702	2.8674	2.7702	3.0431	3.0431		2.45	2.594	2.509	2.3763	2.1885	2.3807	2.1799	2.3763	2.3454
348.11	1.4337	1.4337	1.7655	1.4337	1.3898	1.4337	1.289	1.4337	1.231		1.1626	1.16363	1.01741	1.14173	1.12105	1.13594	1.4337	1.1997	1.19491		3.3454	3.2807	3.3454	3.3365	2.9389	2.7532	2.8871	2.7532	3.0273	3.0273		2.4914	2.4564	2.54	2.3075	2.2809	2.3054	2.1331	2.3075	2.3334
351.11	1.4639	1.4639	1.7476	1.4639	1.3854	1.4639	1.2833	1.4639	1.2215		1.14558	1.14651	0.957749	1.1269	1.10839	1.12172	1.3403	1.1788	1.17451		3.4544	2.9697	3.4544	3.3442	2.9031	2.7588	2.7702	2.7588	3.1273	3.1273		2.449	2.4813	2.4914	2.3047	2.2706	2.3384	2.0923	2.3047	2.3702
354.11	1.5058	1.5058	1.7604	1.5058	1.3255	1.5058	1.1187	1.5058	1.1969		1.17351	1.17462	1.01736	1.15125	1.12918	1.14507	1.2717	1.21311	1.20799		3.4469	3.2807	3.4469	3.3454	2.8054	2.789	2.748	2.789	3.2544	3.2544		2.45	2.5026	2.449	2.3784	2.132	2.2929	2.0641	2.3784	2.5532
357.11	1.4831	1.4831	1.749	1.4831	1.3166	1.4831	1.1908	1.4831	1.2		1.13832	1.1392	0.962663	1.12058	1.10298	1.11565	1.3318	1.16988	1.16581		3.3324	3.1292	3.3324	3.4544	2.8757	2.6532	2.6715	2.6532	3.2431	3.2431		2.4314	2.6029	2.45	2.3047	2.1823	2.3075	2.0625	2.3047	2.5588
360.11	1.4268	1.4268	1.713	1.4268	1.366	1.4268	1.1028	1.4268	1.1999		1	1	0.989332	1.00001	1	1.00001	1.299	1	1.00001		3.3337	3.2342	3.3337	3.4469	2.858	2.7702	2.6702	2.7702	3.273	3.273		2.424	2.5914	2.4314	2.3798	2.1383	2.2757	2.0143	2.3798	2.489
363.11	1.4709	1.4709	1.6632	1.4709	1.3027	1.4709	1.1437	1.4709	1.1843		0.979674	0.979545	0.981188	0.982293	0.984868	0.983017	1.2237	0.975037	0.975651		3.3353	3.2328	3.3353	3.3324	2.8581	2.7532	2.8702	2.7532	3.1273	3.1273		2.45	2.594	2.424	2.3465	2.0893	2.3546	1.9905	2.3465	2.5532
366.11	1.4325	1.4325	1.7205	1.4325	1.351	1.4325	1.1232	1.4325	1.164		0.989554	0.989487	0.965247	0.990904	0.992223	0.991276	1.2802	0.98717	0.987492		3.3365	3.2006	3.3365	3.3337	2.6359	2.7588	2.748	2.7588	3.1544	3.1544		2.4114	2.5994	2.45	2.2567	2.0108	2.3986	1.9683	2.2567	2.5532
369.11	1.4248	1.4248	1.6502	1.4248	1.3396	1.4248	1.1312	1.4248	1.1958		0.987872	0.987795	0.975597	0.989438	0.990971	0.98987	1.3358	0.985104	0.985476		3.3442	3.2869	3.3442	3.3353	2.7931	2.789	2.7715	2.789	3.1431	3.1431		2.414	2.6014	2.4114	2.2578	2.0983	2.3108	1.9823	2.2578	2.4588
372.11	1.4051	1.4051	1.6167	1.4051	1.3436	1.4051	1.198	1.4051	1.1728		1.00248	1.00249	0.979511	1.00217	1.00184	1.00208	1.3213	1.00304	1.00298		3.3454	3.2807	3.3454	3.3365	2.9283	2.6532	2.7702	2.6532	3.0273	3.0273		2.4481	2.599	2.414	2.2405	2.0893	2.2983	1.9626	2.2405	2.489
375.11	1.3898	1.3898	1.5839	1.3898	1.359	1.3898	1.0583	1.3898	1.209		1.01725	1.01736	0.989475	1.01504	1.01284	1.01443	1.2794	1.02119	1.02069		3.3216	3.1697	3.3216	3.3442	2.8836	2.6588	2.8532	2.6588	3.1273	3.1273		2.4766	2.5814	2.4043	2.228	2.0108	2.2428	1.9125	2.228	2.5532
378.11	1.3854	1.3854	1.5876	1.3854	1.3911	1.3854	1.0526	1.3854	1.1958		0.958097	0.957831	0.987779	0.963486	0.968804	0.964978	1.2722	0.948536	0.949788		3.3365	3.2006	3.3365	3.3454	2.9553	2.689	2.8588	2.689	3.0544	3.0544		2.4603	2.5514	2.419	2.3013	2.0983	2.2428	1.9088	2.2929	2.5588
381.12	1.3255	1.3255	1.5935	1.3255	1.3861	1.3255	1.031	1.3255	1.222		1.0172	1.01731	1.00251	1.015	1.0128	1.01439	1.289	1.02112	1.02063		3.3442	3.2869	3.3442	3.3216	2.9331	2.7532	2.7715	2.7532	3.0431	3.0431		2.419	2.54	2.4052	2.3017	2.0893	2.2384	1.9327	2.3075	2.489
384.12	1.3166	1.3166	1.5782	1.3166	1.3122	1.3166	1.0698	1.3166	1.2211		0.96297	0.962734	1.01741	0.967733	0.972431	0.969052	1.2833	0.95452	0.955629		3.3454	3.2807	3.3454	3.3365	2.7109	2.7588	2.7702	2.7588	3.0273	3.0273		2.4003	2.5914	2.3979	2.3025	2.0108	2.2129	1.9257	2.2757	2.4532
387.12	1.366	1.366	1.5727	1.366	1.3365	1.366	1.179	1.366	1.2211		0.989411	0.989344	0.957749	0.99078	0.992117	0.991157	1.366	0.986995	0.987322		3.3216	3.2807	3.3216	3.3442	2.8606	2.7702	2.6702	2.7702	3.1273	3.1273		2.409	2.524	2.3915	2.3824	2.0108	2.2952	1.9448	2.3546	2.5532
390.12	1.3027	1.3027	1.5817	1.3027	1.3199	1.3027	1.203	1.3027	1.1843		0.981337	0.981218	1.01736	0.983742	0.986105	0.984407	1.3027	0.977078	0.977644		3.3004	3.1697	3.3004	3.3454	2.6808	2.7532	2.8702	2.7532	3.0544	3.0544		2.4181	2.5014	2.3434	2.3312	2.0983	2.2847	1.8713	2.3986	2.5532
393.12	1.351	1.351	1.6226	1.351	1.3344	1.351	1.1217	1.351	1.164		0.965532	0.965312	0.962663	0.969966	0.974339	0.971194	1.351	0.957667	0.958699		3.3322	3.2006	3.3322	3.3216	2.7384	2.7588	2.748	2.7588	3.1431	3.1431		2.4166	2.5084	2.403	2.3084	2.0893	2.2893	1.8982	2.3108	2.5588
396.12	1.3396	1.3396	1.5633	1.3396	1.3403	1.3396	1.0622	1.3396	1.1958		0.975794	0.97564	0.989332	0.978911	0.981979	0.979773	1.3396	0.970271	0.971		3.3218	3.2869	3.3218	3.3004	2.637	2.789	2.7715	2.789	3.1273	3.1273		2.4043	2.45	2.3853	2.3054	2.0108	2.2701	1.9576	2.2983	2.489
399.12	1.3436	1.3436	1.4751	1.3436	1.2717	1.3436	1.0641	1.3436	1.1128		0.979674	0.979545	1.00001	0.982293	0.984868	0.983017	1.3436	0.975037	0.975651		3.3012	3.1807	3.3012	3.3322	3.0281	2.6532	2.7702	2.7702	3.1273	3.1273		2.419	2.4914	2.3074	2.3377	2.0983	2.3983	1.8773	2.2428	2.5532
402.12	1.359	1.359	1.4683	1.359	1.3318	1.359	1.069	1.359	1.109		0.989554	0.989487	0.979511	0.990904	0.992223	0.991276	1.359	0.98717	0.987492		3.3074	3.1807	3.3074	3.3218	2.9393	2.6532	2.6702	2.7532	3.1544	3.1544		2.4052	2.449	2.3916	2.2205	2.0893	2.2428	1.8129	2.2428	2.5532
405.12	1.3911	1.3911	1.4465	1.3911	1.299	1.3911	1.005	1.3911	1.1128		0.987872	0.987795	0.989475	0.989438	0.990971	0.98987	1.3911	0.985104	0.985476		3.3087	3.1697	3.3087	3.3012	2.9757	2.5532	2.8702	2.7588	3.1431	3.1431		2.3979	2.45	2.3796	2.3756	2.0108	2.2202	1.808	2.1983	2.5532
408.12	1.3861	1.3861	1.4721	1.3861	1.2237	1.3861	1.0265	1.3861	1.109		1.00248	1.00249	0.987779	1.00217	1.00184	1.00208	1.3861	1.00304	1.00298		3.3165	3.1006	3.3165	3.3074	2.8259	2.5588	2.748	2.789	3.0273	3.0273		2.3915	2.4314	2.3611	2.3311	2.0983	2.2202	1.8105	2.1428	2.5588
411.12	1.3122	1.3122	1.4983	1.3122	1.2802	1.3122	1.0622	1.3122	1.164		1.01725	1.01736	1.00251	1.01504	1.01284	1.01443	1.3122	1.02119	1.02069		3.3365	3.1869	3.3365	3.3087	2.8608	2.589	2.7715	2.6532	3.1273	3.1273		2.3434	2.424	2.3454	2.3084	2.0893	2.1916	1.798	2.1983	2.489
414.12	1.3365	1.3365	1.4804	1.3365	1.3358	1.3365	1.0641	1.3365	1.1958		0.958097	0.957831	1.01741	0.963486	0.968804	0.964978	1.3365	0.948536	0.949788		3.3442	3.1807	3.3442	3.3165	2.8659	2.6532	2.7702	2.6588	3.0544	3.0544		2.403	2.45	2.3334	2.3054	2.0108	2.1799	1.812	2.1428	2.5532
417.13	1.3199	1.3199	1.5002	1.3199	1.3213	1.3199	1.069	1.3199	1.1128		1.0172	1.01731	0.957749	1.015	1.0128	1.01439	1.3199	1.02112	1.02063		3.3454	3.1906	3.3454	3.3365	2.8124	2.6532	2.6715	2.689	3.0431	3.0431		2.3853	2.4114	2.3702	2.3377	2.0641	2.1331	1.8355	2.1757	2.5532
420.13	1.3344	1.3344	1.4776	1.3344	1.2794	1.3344	1.005	1.3344	1.109		0.96297	0.962734	1.01736	0.967733	0.972431	0.969052	1.3344	0.95452	0.955629		3.355	3.1869	3.355	3.3442	2.832	2.6588	2.6702	2.7532	3.0273	3.0273		2.3074	2.414	2.3639	2.3084	2.0625	2.0923	1.7973	2.1546	2.4588
423.13	1.3403	1.3403	1.4723	1.3403	1.2722	1.3403	1.0265	1.3403	1.1128		0.989411	0.989344	0.962663	0.99078	0.992117	0.991157	1.23172	0.986995	0.987322		3.3487	3.2006	3.3487	3.3454	2.9801	2.589	2.6715	2.7588	3.1273	3.1273		2.3916	2.4481	2.3602	2.3054	2.0143	2.0641	1.8072	2.2108	2.489
426.13	1.2717	1.2717	1.4924	1.2717	1.289	1.2717	0.9824	1.2717	1.109		1	1	0.989332	1.00001	1	1.00001	1.14623	1	1.00001		3.2543	3.2869	3.2543	3.355	2.9013	2.5532	2.7702	2.7702	3.0544	3.0544		2.3796	2.4766	2.3775	2.3377	2.1885	2.0625	1.7655	2.1983	2.5532
429.13	1.3318	1.3318	1.4685	1.3318	1.2833	1.3318	0.9288	1.3318	1.2211		0.979674	0.979545	1.00001	0.982293	0.984868	0.983017	1.12177	0.975037	0.975651		3.2342	3.1807	3.2342	3.3487	2.9393	2.4532	2.7702	2.7532	3.0431	3.0431		2.3611	2.4603	2.3787	2.3084	2.0433	2.0143	1.7476	2.1428	2.5588
432.13	1.299	1.299	1.4114	1.299	1.1187	1.299	0.9738	1.299	1.1843		0.989554	0.989487	0.979511	0.990904	0.992223	0.991276	1.14045	0.98717	0.987492		3.2328	3.1807	3.2328	3.2543	2.9757	2.4588	2.6702	2.7588	3.0273	3.0273		2.3454	2.419	2.3881	2.3754	2.0844	1.9905	1.7604	2.1757	2.489
435.13	1.2237	1.2237	1.4337	1.2237	1.1908	1.2237	1.0632	1.2237	1.164		0.987872	0.987795	0.989475	0.989438	0.990971	0.98987	1.11446	0.985104	0.985476		3.2006	3.1697	3.2006	3.2342	2.8259	2.489	2.8702	2.789	3.1273	3.1273		2.3334	2.4003	2.3271	2.3377	2.1613	1.9683	1.749	2.1546	2.4532
438.13	1.2802	1.2802	1.4639	1.2802	1.1028	1.2802	1.0265	1.2802	1.1958		1.00248	1.00249	0.987779	1.00217	1.00184	1.00208	1.14746	1.00304	1.00298		3.2869	3.1006	3.2869	3.2328	2.8608	2.5532	2.748	2.7702	3.0544	3.0544		2.3702	2.409	2.3499	2.3205	2.0324	1.9823	1.713	2.2108	2.5532
441.13	1.3358	1.3358	1.5058	1.3358	1.1437	1.3358	0.9824	1.3358	1.1128		1.01725	1.01736	1.00251	1.01504	1.01284	1.01443	1.15157	1.02119	1.02069		3.2807	3.1869	3.2807	3.2006	2.8659	2.5532	2.7715	2.7532	3.0431	3.0431		2.3639	2.4181	2.3736	2.3756	2.2809	1.9626	1.6632	2.2202	2.5532
444.13	1.3213	1.3213	1.4831	1.3213	1.1232	1.3213	0.9288	1.3213	1.109		0.958097	0.957831	1.01741	0.963486	0.968804	0.964978	1.13731	0.948536	0.949788		3.2797	3.1307	3.2797	3.2869	2.9136	2.5588	2.7702	2.7588	3.0273	3.0273		2.3602	2.4166	2.3674	2.3311	2.2706	1.9125	1.7205	2.1916	2.5588
447.13	1.2794	1.2794	1.4268	1.2794	1.1312	1.2794	0.9738	1.2794	1.1128		1.0172	1.01731	0.957749	1.015	1.0128	1.01439	1.12177	1.02112	1.02063		3.2934	3.2006	3.2934	3.2807	2.8901	2.489	2.6702	2.789	3.1273	3.1273		2.3775	2.4043	2.3973	2.2952	2.1831	1.9088	1.6502	2.1799	2.489
450.14	1.2722	1.2722	1.4709	1.2722	1.198	1.2722	1.0632	1.2722	1.109		0.96297	0.962734	1.01736	0.967733	0.972431	0.969052	1.14045	0.95452	0.955629		3.278	3.2869	3.278	3.2797	3.0334	2.5532	2.6715	2.689	3.0544	3.0544		2.3787	2.419	2.3597	2.2847	2.1729	1.9327	1.713	2.1331	2.5532
453.14	1.289	1.289	1.4325	1.289	1.0583	1.289	1.0265	1.289	1.164		0.989411	0.989344	0.962663	0.99078	0.992117	0.991157	1.12018	0.986995	0.987322		3.2788	3.1807	3.2788	3.2934	2.8687	2.5532	2.7702	2.7532	3.0431	3.0431		2.3881	2.4052	2.3706	2.2893	2.1862	1.9257	1.6632	2.0923	2.5532
456.14	1.1908	1.2833	1.4248	1.2833	1.0526	1.2833	0.9824	1.2833	1.1958		1	1	0.989332	1.00001	1	1.00001	1.14623	1	1.00001		3.2527	3.1807	3.2527	3.278	2.9389	2.4588	2.7702	2.7588	3.0273	3.0273		2.3794	2.3979	2.3272	2.2701	2.132	2.0143	1.7205	2.0641	2.489
459.14	1.1028	1.3187	1.4051	1.3187	1.031	1.3187	0.9288	1.3187	1.0128		0.979674	0.979545	0.957749	0.982293	0.984868	0.983017	1.10222	0.975037	0.975651		3.278	3.1697	3.278	3.2788	2.9031	2.489	2.6702	2.7702	3.1273	3.1273		2.3807	2.3915	2.3487	2.3983	1.9507	1.9905	1.6502	2.0625	2.489
462.14	1.1437	1.2908	1.3898	1.2908	1.0698	1.2908	0.9738	1.2908	1.109		0.989554	0.989487	1.01736	0.990904	0.992223	0.991276	1.16156	0.98717	0.987492		3.2788	3.1006	3.2788	3.2527	2.8054	2.5532	2.7715	2.7532	3.0544	3.0544		2.3054	2.3434	2.3423	2.2428	2.0843	1.9683	1.713	2.0143	2.432
465.14	1.1232	1.3028	1.3854	1.3028	1.179	1.3028	1.0632	1.3028	1.1128		0.987872	0.987795	0.962663	0.989438	0.990971	0.98987	1.01736	0.985104	0.985476		3.2527	3.1869	3.2527	3.278	2.8757	2.5588	2.7702	2.7588	3.0431	3.0431		2.3763	2.403	2.2961	2.3384	2.1546	1.9823	1.6632	1.9905	2.4532
468.14	1.1312	1.3437	1.3255	1.3437	1.203	1.3437	1.0265	1.3437	1.109		1.00248	1.00249	0.989332	1.00217	1.00184	1.00208	0.957831	1.00304	1.00298		3.2788	3.0694	3.2788	3.2788	2.858	2.489	2.6702	2.789	3.0273	3.0273		2.3075	2.3853	2.3442	2.2929	2.0108	1.9626	1.7205	1.9683	2.409
471.14	1.198	1.3232	1.3166	1.3232	1.1217	1.3232	0.9824	1.3232	1.2211		1.01725	1.01736	1.00001	1.01504	1.01284	1.01443	1.01731	1.02119	1.02069		3.268	3.059	3.268	3.2527	2.8581	2.5532	2.6715	2.7702	3.1273	3.1273		2.3047	2.3074	2.3421	2.3075	2.1885	1.9125	1.713	1.9823	2.489
474.14	1.0583	1.3312	1.366	1.3312	1.0622	1.3312	0.9288	1.3312	1.1843		0.958097	0.957831	0.979511	0.963486	0.968804	0.964978	1.00208	0.948536	0.949788		3.289	3.0546	3.289	3.2788	2.6359	2.5532	2.7702	2.7532	3.0544	3.1544		2.3784	2.3916	2.3296	2.2757	2.2809	1.9088	1.6632	1.9905	2.432
477.15	1.0526	1.298	1.3027	1.298	1.0641	1.298	0.9738	1.298	1.164		1.0172	1.01731	0.989475	1.015	1.0128	1.01439	1.01443	1.02112	1.02063		3.2773	3.0682	3.2773	3.268	2.7931	2.5532	2.7702	2.7588	3.0431	3.1431		2.3047	2.3796	2.351	2.3546	2.2706	1.9327	1.7205	1.9683	2.4532
480.15	1.1908	1.3583	1.351	1.3583	1.069	1.3583	1.0632	1.3583	1.1958		0.96297	0.962734	0.987779	0.967733	0.972431	0.969052	1.0128	0.95452	0.955629		3.1711	3.0612	3.1711	3.289	2.9283	2.5588	2.6702	2.789	3.0273	3.1273		2.3798	2.3611	2.3655	2.3986	2.132	1.9257	1.6502	1.9823	2.409
483.15	1.1028	1.3526	1.3396	1.3526	1.005	1.3526	1.0265	1.3526	1.1128		0.989411	0.989344	1.00251	0.99078	0.992117	0.991157	0.972431	0.986995	0.987322		3.1732	3.0281	3.1732	3.2773	2.8836	2.489	2.7715	2.7702	3.1273	3.1273		2.3465	2.3454	2.3467	2.3108	2.1823	2.0143	1.713	1.9905	2.3853
486.15	1.1437	1.331	1.3436	1.331	1.0265	1.331	0.9824	1.331	1.109		0.987872	0.987795	1.01741	0.989438	0.990971	0.98987	1.00001	0.985104	0.985476		3.2773	2.9393	3.2773	3.1711	2.9553	2.5532	2.7702	2.7532	3.0544	3.1544		2.2567	2.3334	2.3406	2.2983	2.1383	1.9905	1.6632	1.8683	2.3074
489.15	1.1232	1.3698	1.359	1.3698	1.0622	1.3698	0.9288	1.3698	1.1128		1.00248	1.00249	0.957749	1.00217	1.00184	1.00208	0.983017	1.00304	1.00298		3.1711	2.9757	3.1711	3.1732	2.9331	2.5532	2.6702	2.7588	3.0431	3.1431		2.2578	2.3702	2.3449	2.2428	2.054	1.9683	1.7205	1.7823	2.3916
492.15	1.1312	1.3283	1.3911	1.3283	1.0641	1.3283	0.9738	1.3283	1.109		1.01725	1.01736	1.01736	1.01504	1.01284	1.01443	0.991276	1.02119	1.02069		3.2788	2.8259	3.2788	3.2773	2.9283	2.5532	2.6715	2.789	3.0273	3.273		2.2405	2.3639	2.3885	2.2428	2.054	1.9823	1.6502	1.7905	2.489
495.15	1.198	1.3669	1.3861	1.3669	1.069	1.3669	1.0632	1.3669	1.164		0.958097	0.957831	0.962663	0.963486	0.968804	0.964978	0.98987	0.948536	0.949788		3.268	2.8608	3.268	3.1711	2.8836	2.5588	2.7702	2.7702	3.1273	3.1273		2.228	2.3602	2.3669	2.2384	2.1757	1.9626	1.713	1.6683	2.432
498.15	1.0583	1.3384	1.3122	1.3384	1.005	1.3384	1.0265	1.3384	1.1958		1.0172	1.01731	0.989332	1.015	1.0128	1.01439	1.00208	1.02112	1.02063		3.289	2.8659	3.289	3.2788	2.9553	2.489	2.7702	2.7532	3.0544	3.0544		2.3013	2.3775	2.3977	2.2129	2.1706	1.9125	1.6632	1.6823	2.4532
501.15	1.0526	1.3276	1.3365	1.3276	1.0265	1.3276	0.9824	1.3276	1.1128		0.96297	0.962734	0.989332	0.967733	0.972431	0.969052	1.01443	0.95452	0.955629		3.2773	2.8124	3.2773	3.268	2.7865	2.5588	2.6702	2.7588	3.0431	3.0431		2.3017	2.3787	2.3615	2.3075	2.132	1.9088	1.7205	1.8683	2.409
504.15	1.0256	1.3256	1.3199	1.3256	0.9824	1.3256	0.9288	1.3256	1.109		0.989411	0.989344	1.00001	0.99078	0.992117	0.991157	0.964978	0.986995	0.987322		3.2806	2.832	3.2806	3.289	2.5932	2.489	2.7715	2.789	3.0273	3.0273		2.3025	2.3881	2.3174	2.3757	2.1823	1.9327	1.6502	1.7823	2.409
507.15	1.0686	1.3686	1.3344	1.3686	0.9288	1.3686	0.9738	1.3686	1.1128		1	1	0.979511	1.00001	1	1.00001	1.01439	1	1.00001		3.2807	2.9801	3.2807	3.2773	2.7292	2.4532	2.7702	2.7532	3.1273	3.1273		2.3824	2.3794	2.3378	2.3546	2.1383	1.9257	1.713	1.7905	2.3853
510.15	1.0901	1.2901	1.3403	1.2901	0.9738	1.2901	1.0632	1.2901	1.109		0.979674	0.979545	0.989475	0.982293	0.984868	0.983017	0.969052	0.975037	0.975651		3.273	2.9013	3.273	3.2806	2.865	2.3532	2.6702	2.7588	3.0544	3.1544		2.3312	2.3807	2.3468	2.3986	2.054	1.9125	1.6632	1.8683	2.3074
513.16	1.0461	1.3461	1.2717	1.3461	1.0632	1.3461	1.0632	1.3461	1.1461		0.989554	0.989487	0.987779	0.990904	0.992223	0.991276	0.991157	0.98717	0.987492		3.1465	2.9393	3.1465	3.2807	2.768	2.5532	2.6715	2.789	3.0431	3.1431		2.3084	2.3054	2.3362	2.3108	2.1757	1.9088	1.7205	1.7823	2.3916
516.16	1.0378	1.3378	1.3318	1.3378	1.1148	1.3378	1.0265	1.3378	1.1378		0.987872	0.987795	1.00251	0.989438	0.990971	0.98987	1.01439	0.985104	0.985476		3.2614	2.9757	3.2614	3.273	2.7324	2.489	2.7702	2.789	3.0273	3.173		2.3054	2.3763	2.3449	2.2983	1.9327	1.9327	1.6502	1.7905	2.3796

## Sheet: Figure 1_G
Con	Con + Ad-NCLX	APPswe	APPswe+ Ad-NCLX
1.5217	1.22759	2.17562	1.81268
1.5096	1.27997	2.07654	1.98488
1.5017	1.27172	2.09582	2.00314
1.32155	1.07011	2.40362	1.78808
1.37227	1.38155	2.16856	1.82584
1.7552	1.51062	2.14699	1.52937
1.40654	1.50654	1.99582	1.73524
1.5017	1.50599	2.09582	2.00314
1.7552	1.40527	2.40362	2.00974
		2.17562

## Sheet: Figure 1_H
Con	Con + Ad-NCLX	APPswe	APPswe+ Ad-NCLX
98.3919	99.8755	43.5519	62.5215
89.5238	115.852	45.5425	64.153
88.0874	109.939	21.897	38.8212
97.2678	113.316	18.4543	43.0367
96.9243	129.138	43.5285	63.8642
96.9633	121.411	45.0663	42.3497
125.496	127.251	46.9789	90.9446
83.2396	123.241	42.6308	75.3708
124.122	122.851	45.2381	70.0546
		23.4192

## Sheet: Figure 1_I
time (s)	Con											Ad-NCLX											APPswe											APPswe + Ad-NCLX
0	0.96843	0.998899	1	0.971019	1	1	0.998899	0.971019	1	1		1	0.9593	0.9261	0.991	0.8261	0.991	0.9757	1.017	0.8331	0.9944		1	1	1.093	1.04785	1	1	1	1	1.04785	1		1	1.13804	1	0.971019	1.0003	1	1	1	1	1.0071
3	1.0074	0.955427	1.03804	1.13804	1.06902	1.04785	0.955427	1.03804	1.06902	1.06902		1.0138	1.091	0.8945	0.9627	0.8945	0.9627	0.9402	1.00831	0.9015	0.9788		0.923467	1.06902	1.05401	1.04338	0.923467	0.998899	1.03804	1.04785	1.04338	1.00287		1.04338	0.978207	0.923467	1.13804	1.0003	1.04338	1.00287	1.04338	1.03804	0.95405
6	1.12563	0.951713	1.0074	0.978207	1.0074	1.04338	0.951713	0.978207	1.0074	1.0074		1.0279	1.0627	1.0918	0.8448	0.9918	0.9448	0.9507	1.01131	0.9988	0.9929		0.95405	1.0074	1.0003	1.0303	0.95405	0.955427	0.978207	1.04338	1.0303	0.993		1.0303	0.940364	0.95405	0.978207	1.0003	1.0303	0.993	1.0303	1.0074	0.965239
9	0.913564	0.992296	1.03804	0.940364	0.96843	1.0303	0.992296	0.940364	0.96843	0.96843		1.0294	0.9448	0.7213	0.9739	0.9213	1.0549	0.9587	1.01432	0.9283	0.9944		0.965239	0.96843	1.0303	1.01538	0.965239	0.951713	0.940364	1.0303	1.01538	0.971425		1.01538	0.914834	0.965239	0.940364	1.01538	1.01538	0.971425	1.01538	1.03804	0.979412
12	0.973873	1.00963	0.999782	0.790472	1.0074	1.01538	1.00963	0.790472	1.0074	1.0074		1.0313	0.8739	0.7339	0.817	0.9339	1.0612	0.9464	0.81732	0.9409	0.9963		0.979412	1.0074	1.01538	1.00287	0.979412	0.992296	0.790472	1.01538	1.00287	1.0003		1.00287	1.0003	0.979412	0.790472	1.00287	1.00287	1.0003	1.00287	0.978207	1.04804
15	1.12563	0.922961	0.994036	1.093	1.12563	1.00287	0.922961	1.093	1.12563	1.12563		1.0005	0.917	0.6709	0.7196	1.0709	0.9464	0.9825	0.92032	0.6779	0.9655		1.04804	1.12563	1.00287	0.993	1.04804	1.00963	1.093	1.00287	0.993	1.0003		0.993	1.0003	1.04804	1.093	0.993	0.993	1.0003	0.993	0.940364	1.05401
18	0.913564	1.03742	0.913564	0.887088	0.913564	0.993	1.03742	0.887088	0.913564	0.998356		1.0313	0.9196	0.7541	0.8473	0.7541	0.9825	0.991	0.987	0.7611	0.9963		1.05401	0.913564	0.993	1.00287	1.05401	0.922961	1.05401	0.993	1.00287	1.0003		0.971425	1.0003	1.05401	0.887088	0.971425	0.971425	1.0003	0.971425	0.913564	1.0003
21	0.973873	0.969322	0.998739	0.945649	0.973873	0.971425	0.969322	0.945649	0.973873	0.999739		1.0341	1.0473	0.7046	0.8188	0.7046	1.0011	0.9627	0.879	0.7116	0.9991		1.0003	0.973873	0.971425	0.984393	1.0003	1.03742	1.0003	0.971425	0.984393	1.01168		0.984393	1.01168	1.0003	1.0003	0.984393	0.984393	1.01168	0.984393	0.973873	1.0003
24.01	1.0074	0.927775	1.0074	0.885397	1.0074	0.984393	0.927775	0.885397	1.0074	1.0074		1.0114	0.9188	0.9744	0.7659	0.9744	1.0114	0.8448	1.02432	0.6814	0.9764		1.05475	1.0074	0.984393	0.966261	1.05475	1.05475	1.05475	0.984393	0.966261	1.0003		0.987261	1.0003	1.05475	1.00975	1.09663	0.966261	1.0003	0.976626	1.0074	1.05475
27.01	1.01437	1.08901	1.04324	0.984972	1.01437	1.01437	1.08901	0.984972	0.984972	1.01437		1.0035	1.0659	1.0916	0.9265	0.9916	1.0035	0.9739	1.02732	0.7986	0.9685		1.14501	1.01437	0.966261	1.00287	1.14501	1.14501	1.0003	0.966261	1.00287	1.04515		0.995146	0.995146	1.14501	0.9006	0.995146	0.945146	1.04515	0.995146	1.01437	1.0003
30.01	1.00229	1.08643	1.01111	0.971425	0.976336	0.976336	1.00988	1.00901	0.988565	1.00107		0.9849	0.9265	1.0564	0.9979	1.01131	0.9849	1.0564	1.03032	1.0612	0.9499		1.00789	1.05106	1.00229	0.999634	1.01218	0.988565	0.966474	1.00518	0.966261	1.01085		1.00679	1.0003	0.971425	1.05401	1.07252	0.913564	0.913564	1.05401	1.00019	1.05401
33.01	0.976336	0.998736	0.989634	0.984393	0.987787	0.987787	1.07252	0.999336	0.990708	1.00107		0.8493	0.9493	0.9961	0.8989	1.01432	1.0549	0.9961	0.998	1.14	0.8143		0.980023	0.964632	1.01908	0.987787	1.00106	0.990708	0.999875	1.05106	0.945146	1.08976		1.09876	1.0071	0.984393	1.0003	1.00229	1.00518	0.973873	1.0003	1.01218	1.0003
36.01	0.987787	0.979878	0.999998	0.966261	0.982788	0.982788	1.00229	0.997787	0.989877	1.00107		0.9923	0.9825	0.9844	0.9448	1.01732	1.01732	0.9844	0.9697	1.051	0.879		0.976336	0.978565	1.00229	1.00229	0.964632	0.989877	0.990453	0.964632	0.988565	1.00012		1.08901	1.05306	0.966261	1.05475	1.00229	1.05106	1.0074	0.976336	1.00106	1.05475
39.01	1.00229	1.02123	1.01234	1.00946	0.976336	0.976336	1.01908	1.00229	0.996751	0.975144		1.0199	1.0011	1.1901	0.9739	1.02032	1.02032	1.1901	0.9518	1.1629	1.02432		0.987787	0.998565	1.06719	1.01908	0.988565	0.996751	1.09905	1.06902	1.0303	1.05106		0.964632	0.966474	0.945146	1.14501	1.00229	0.964632	1.01437	0.987787	0.964632	0.964632
42.01	1.01908	1.02341	0.976336	1.07252	0.987787	0.987787	1.00345	1.01908	1.08565	0.986581		1.0262	1.0114	1.1676	0.917	1.02332	1.02332	0.9676	1.0619	1.1046	1.02732		1.00335	1.00986	1.00123	1.00229	0.988565	1.08565	0.98995	1.0074	1.01538	0.964632		0.997857	0.990453	0.988565	1.0303	0.976336	1.06902	1.03804	1.00229	0.988565	0.988565
45.01	1.00229	1.00679	0.987787	1.00229	1.00229	1.00229	1.02349	1.00229	0.988565	1.01678		0.9611	1.0035	0.952	1.00831	0.991	0.9879	0.952	1.0682	1.1455	1.03032		0.999634	0.998896	1.0102	1.00986	1.00518	0.988565	1.07252	0.96843	1.00287	0.978565		1.09788	0.990453	1.0303	1.01538	1.07121	1.0074	0.988565	0.978207	0.988565	0.988565
48.01	1.01908	1.01258	1.00567	1.00678	1.01908	1.00346	1.04535	1.01908	1.01908	0.975144		0.9494	0.9849	1.0168	1.01131	0.9627	0.9087	0.9168	0.9534	1.0273	0.998		1.00335	0.988565	1.0203	1.05401	0.999456	1.01908	1.00229	1.0074	0.988565	0.998565		0.995468	1.00287	1.01538	1.00287	1.00107	0.96843	0.979412	0.940364	1.00518	1.01437
51.02	1.03804	1.08241	1.00458	1.03804	1.03804	1.03804	1.08241	1.03804	1.03804	1.03804		0.9407	1.0549	1.0848	1.01432	0.9448	1.1448	0.9848	0.9895	0.9948	0.9997		1.7893	1.03804	2.6454	2.575	1.7893	1.7893	1.9373	2.6454	2.575	1.00986		1.7893	1	1.7893	2.8855	1.7893	1.7893	1	2.759	1.03804	1.9373
54.02	1.79553	1.06315	1	2.1104	1.79553	1.79553	1.06315	2.1104	2.4104	1.79553		0.9052	1.0849	1.1012	1.01732	0.9739	1.0739	0.9012	0.99	1.033	1.098		1.9293	2.1263	2.759	2.6935	2.6139	2.8139	2.8112	2.559	2.6935	3.4893		2.5293	1.7893	2.6428	2.9452	3.5293	3.93	2.7893	2.72	1	3.7112
57.02	2.0625	2.2506	2.0625	2.016	2.3625	2.4625	2.4506	2.016	2.316	2.625		0.9157	1.1549	1.0564	1.02032	0.917	0.9939	1.0564	1.025	0.989	1.0697		2.4625	2.2279	2.72	2.8891	2.6015	2.9015	2.69318	2.52	2.9001	3.5212		2.6139	2.8212	2.6038	2.73	3.5139	3.9139	2.8212	2.719	3.5139	3.69318
60.02	2.0139	2.1277	2.0139	2.0628	2.2139	2.3139	2.2277	2.0628	2.3628	2.5139		2.2104	2.0625	2.3506	2.52332	2.60831	1.0612	0.8473	0.9265	2.3576	2.1754		2.4139	2.8112	2.719	2.7893	2.6625	2.9625	3.0301	2.419	2.9893	3.4286		2.6015	2.9286	2.8844	2.8855	3.5015	3.89015	2.9286	2.6964	3.4015	3.4301
63.02	2.0125	2.1132	2.0125	2.1539	2.125	2.225	2.2132	2.1539	2.2539	2.425		2.216	2.0139	2.2277	2.491	2.5277	0.9961	0.8188	2.2104	2.4347	2.281		2.6125	2.89318	2.6964	2.914	2.6139	2.8139	2.8904	2.559	2.914	3.316		2.6625	2.816	2.8347	2.9452	3.6625	3.6625	3.316	2.8222	3.3625	3.2904
66.02	2.0074	2.1924	2.0255	2.0625	2.1074	2.2074	2.20924	2.0625	2.0625	2.3074		2.2628	2.0125	2.1132	2.349	2.4132	2.3899	2.4659	2.016	2.3202	2.2278		2.5074	3.0301	2.8222	2.8673	2.6125	2.7125	2.88908	2.52	2.8673	3.318		2.6139	2.9318	2.7773	2.93	3.5139	3.6139	3.318	2.7198	3.2139	3.18908
69.02	2.0125	2.1209	2.0128	2.1223	2.0125	2.1125	2.1209	2.1223	2.1223	2.2125		2.1539	2.0074	2.1924	2.092	2.3004	2.2199	2.4578	2.0628	2.1074	2.1189		2.5916	2.9304	2.7198	2.8673	2.5074	2.6074	3.0114	2.5916	2.8673	3.3304		2.6125	3.0304	2.6462	2.8855	3.4125	3.6125	3.3304	2.7804	2.8855	3.0114
72.02	2.0099	2.2682	2.0318	2.0763	2.0099	2.0099	2.0682	2.0763	2.0763	2.0099		2.1625	2.0125	2.1209	1.9878	2.0409	2.1132	2.3621	2.1539	2.0479	2.1275		2.5625	2.88908	2.7804	2.7702	2.5916	2.5916	2.9304	2.6625	2.9076	3.2299		2.6625	3.0299	2.6071	2.9452	3.2625	3.6625	3.2299	2.8077	3.5139	2.9304
75.02	1.9925	2.2586	2.0352	2.0865	2.0012	2.0012	2.2586	2.0865	2.0865	2.0012		2.1223	2.0099	2.2682	1.8804	1.9972	2.1924	2.547	2.0625	2.0042	2.0873		2.5139	3.0114	2.8077	2.8428	2.6625	2.6625	2.8397	2.6139	2.9937	3.0378		2.6139	3.0378	2.5501	2.83	3.0074	3.6139	3.0378	2.6139	3.4015	2.8397
78.02	1.9074	2.1018	2.0003	2.0005	2.1016	2.1016	2.1018	2.0005	2.0005	2.1016		2.1018	1.9925	2.2586	1.8774	1.9313	2.1209	2.3043	2.1223	1.9383	2.0668		2.5125	2.9304	2.7332	2.9163	2.6139	2.6139	2.7495	2.6125	2.8427	2.9791		2.6625	2.9791	2.408	2.7855	2.8916	3.6625	3.318	2.6625	3.3625	2.7495
81.02	2.0012	2.1998	1.9516	2.0377	1.9925	2.0976	2.1998	2.0377	2.0377	1.9925		2.1998	1.9074	2.1018	1.9098	1.9254	2.2682	2.2725	2.0763	1.9324	2.1648		2.5074	2.8397	2.6297	2.9264	2.6125	2.6125	2.6372	2.5074	2.8793	3.0865		2.6139	3.0865	2.327	2.65129	2.578	3.6139	3.3304	2.6139	3.5139	2.6372
84.03	2.1016	2.1533	1.979	2.086	1.9925	1.9019	2.1533	2.086	2.086	1.9925		2.1533	2.0012	2.1998	1.7313	1.9502	2.0125	2.1597	2.0865	1.9572	2.1183		2.5916	2.7495	2.6759	2.9076	2.5916	2.5916	2.5908	2.5916	2.7238	3.135		2.6125	3.135	2.3773	2.6452	3.5293	3.6125	3.2299	2.6125	3.4015	2.5908
87.03	1.9925	2.16	1.9855	2.0578	1.9925	1.8567	2.16	2.0578	2.0578	1.9925		2.16	2.1016	2.1533	1.7254	1.9907	2.0074	2.0911	2.0005	1.9977	2.125		2.2578	2.6372	2.6118	2.9937	2.2578	2.4578	2.4495	2.2578	2.7072	3.0717		2.5074	3.0717	2.3462	2.63	3.5139	3.5074	3.0378	2.5074	3.3625	2.4495
90.03	1.8074	2.0755	1.9653	2.0621	1.8074	1.9047	2.0755	2.0621	2.0621	1.8074		2.0755	1.9925	1.9925	1.8502	1.949	2.0125	2.0176	2.0377	1.956	2.0405		2.1137	2.5908	2.577	3.0209	2.1137	2.3916	2.3372	2.1137	2.7832	2.9525		2.5916	2.9525	2.3071	2.5454	3.5015	3.5916	2.9525	2.5916	3.4301	2.3372
93.03	1.8012	2.1696	1.9503	2.047	1.8012	1.8575	2.1696	2.047	2.047	1.8012		2.0578	1.8074	1.9074	1.6907	1.892	2.0099	1.8508	1.986	1.899	2.0228		2.0021	2.4495	2.5279	2.8415	2.0021	2.2578	2.5908	2.5279	2.6402	3.0286		2.6625	3.0286	2.3501	2.5885	3.6625	3.6625	3.0286	2.2578	3.2904	2.5908
96.03	1.7016	1.9004	1.9516	1.9043	1.7016	1.8718	1.9004	1.9043	1.9043	1.7016		2.0621	1.8012	2.0012	1.549	1.8878	1.9925	2.0597	2.0578	1.8948	2.0271		2.0361	2.3372	2.4545	2.8427	2.0361	2.3916	2.4495	2.4545	2.6567	2.958		2.6139	3.0304	2.208	2.4721	3.5293	3.6139	3.318	2.1137	3.18908	2.4495
99.03	1.8925	2.0409	1.9465	2.0725	1.8925	1.7318	2.0409	2.0725	2.0725	1.8925		2.047	1.7016	2.1016	1.692	1.7804	1.9074	1.8911	2.0621	1.7874	2.012		2.0171	2.3908	2.445	2.8793	2.0171	2.2578	2.3372	2.445	2.626	2.9708		2.6125	3.0299	2.237	2.3271	3.5139	3.5125	3.3304	2.5279	3.0114	2.3372
102.03	1.8074	1.9972	1.8984	1.9597	1.8074	1.6503	2.033	1.9597	1.9597	1.8074		2.0074	1.8925	1.9925	1.8878	1.6774	2.0012	1.9176	2.047	1.6844	1.9724		1.9892	2.3605	2.4228	2.7238	1.9892	2.1137	2.3605	2.4228	2.5185	2.9974		2.5074	3.0378	2.22	2.3825	3.5015	3.4074	3.2299	2.4545	2.9304	2.3605
105.03	1.9912	1.9313	1.8252	1.9911	1.9912	1.7789	2.0773	1.9911	1.9911	1.9912		2.0125	1.8074	1.9972	1.7804	1.9098	2.1016	1.8508	2.1043	1.9168	1.9775		1.9924	2.3859	2.4538	2.7072	1.9924	2.0021	2.3859	2.4538	2.5896	2.9457		2.5916	2.9791	2.1921	2.4877	3.6625	3.3916	3.0378	2.445	2.9397	2.3859
108.03	1.8262	1.9254	1.895	1.9176	1.8262	1.7357	1.9458	1.9176	1.9176	1.8262		2.0099	1.9912	1.9313	1.6774	1.9313	1.9925	2.0865	2.0725	1.9383	1.9749		1.8976	2.3736	2.3776	2.7832	1.8976	2.0361	2.3736	2.3776	2.4302	2.9612		2.2578	3.0865	2.0218	2.384	3.578	3.2578	2.9612	2.4228	2.9495	2.3736
111.03	1.783	1.9502	1.8736	1.8508	1.783	1.783	1.9849	1.8508	1.8508	1.783		1.9925	1.8262	1.9254	1.9098	1.9254	1.8074	2.0005	2.1597	1.9324	1.9575		1.9019	2.1033	2.4132	2.6402	1.9019	2.0171	2.1033	2.4132	2.3183	2.9501		2.1137	3.135	2.0576	2.2502	3.1137	3.1137	2.9501	2.4538	2.8372	2.1033
114.03	1.6768	1.9907	1.8856	1.747	1.6768	1.6768	1.8801	1.747	1.747	1.6768		1.9074	1.783	1.9502	1.8508	1.9502	1.8012	2.0377	1.9911	1.9572	1.8724		1.8567	2.137	2.4778	2.6567	1.8567	1.9924	2.137	2.4778	2.321	2.8783		2.0021	2.8783	2.0854	2.2601	2.9612	3.0021	2.8783	2.3776	2.908	2.137
117.03	1.69	1.949	1.8893	1.7615	1.69	1.69	1.9517	1.7615	1.7615	1.69		2.0012	1.6768	1.9907	1.747	1.9907	1.7016	1.986	1.9176	1.9977	1.9662		1.9047	2.1507	2.3673	2.626	1.9047	2.0976	2.1507	2.3673	2.3743	2.733		2.0361	2.733	2.0608	2.3664	2.9501	2.9361	2.733	2.0361	2.8361	2.1507
120.04	1.5668	1.892	1.9412	1.8728	1.5668	1.5668	1.8469	1.8728	1.6728	1.5668		2.1016	1.69	1.949	1.7615	1.949	1.8925	1.9911	1.8508	1.956	2.0666		1.8575	2.203	2.3813	2.5185	1.8575	1.9019	2.203	2.3813	2.2682	2.7426		2.0171	2.7426	2.036	2.2584	2.8783	2.8171	2.7426	2.0171	2.3171	2.203
123.04	1.7179	1.8878	1.895	1.8779	1.7179	1.7179	1.8325	1.8779	1.672	1.7179		1.9925	1.5668	1.892	1.8728	1.892	1.9502	1.9176	1.747	1.899	1.9575		1.8718	2.1721	2.4361	2.5896	1.8718	1.8567	2.1721	2.4361	2.2586	2.6125		1.9892	2.6125	1.9822	2.0191	2.733	2.9892	2.6125	2.2863	1.9892	2.1721
126.04	1.5292	1.9849	1.9339	1.8524	1.5292	1.5292	1.9057	1.8524	1.6444	1.5292		1.9972	1.7179	1.8878	1.8779	1.8878	1.9907	1.8508	1.7615	1.8948	1.9622		1.7318	2.0651	2.3721	2.4302	1.7318	1.9047	2.0651	2.3721	2.1018	2.5074		1.9924	2.5074	1.9875	2.0831	2.7426	2.8924	2.5074	2.2286	1.9924	2.0651
129.04	1.7279	1.8801	1.8106	1.758	1.7279	1.7279	1.9488	1.758	1.5612	1.7279		1.9313	1.5292	1.7804	1.8524	1.7804	1.949	1.747	1.8728	1.7874	1.8963		1.6503	2.1722	2.2863	2.3183	1.6503	1.8575	2.1722	2.2863	2.2726	2.5916		2.0976	2.5916	2.0773	2.0747	2.6125	2.7976	2.5916	2.2373	2.0976	2.1722
132.04	1.7495	1.9517	1.8067	1.8794	1.7495	1.7495	1.8377	1.8794	1.568	1.7495		1.9254	1.7279	1.6774	1.758	1.6774	1.892	1.9254	1.8779	1.6844	1.8904		1.7789	2.1747	2.2286	2.321	1.7789	1.8718	2.1747	2.2286	2.2578	2.6625		1.9019	2.6625	1.9517	2.0961	2.5074	2.6125	2.6625	2.2715	2.3916	2.1747
135.04	1.7689	1.8469	1.7997	1.6978	1.7689	1.7689	1.7929	1.6978	1.4543	1.7689		1.9502	1.7495	1.9098	1.8794	1.9098	1.8878	1.9502	1.8524	1.9168	1.9152		1.7357	2.166	2.2373	2.3743	1.7357	1.7318	2.166	2.2373	2.1137	2.6139		1.8567	2.6139	1.8469	2.0872	2.5916	2.5074	2.6139	2.1998	2.2578	2.166
138.04	1.6429	1.8325	1.8035	1.8086	1.6429	1.6429	1.7521	1.8086	1.495	1.6429		1.9907	1.7689	1.6714	1.6978	1.8508	1.7804	1.9907	1.758	1.8578	1.9557		1.7551	2.0182	2.2715	2.2682	1.7551	1.6503	2.0182	2.2715	2.0021	2.6125		1.9047	2.4051	1.8325	1.9797	2.6625	2.5916	2.6125	2.1422	2.2074	2.0182
141.04	1.5077	1.9057	1.8063	1.723	1.5077	1.5077	1.7376	1.723	1.3909	1.5077		1.949	1.6429	1.6266	1.8086	1.747	1.758	1.949	1.8794	1.754	1.914		1.7436	2.1092	2.1998	2.2586	1.7436	1.7789	2.1092	2.1998	2.0361	2.5074		1.8575	2.4727	1.9057	2.0318	2.5908	2.5625	2.5074	2.0457	2.1916	2.1092
144.04	1.5492	1.9488	1.7753	1.9571	1.5492	1.5492	1.7077	1.9571	1.3009	1.5492		1.892	1.5077	1.6621	1.723	1.7615	1.8794	1.892	1.6978	1.7685	1.857		1.6503	2.036	2.1422	2.1018	1.6503	1.7357	2.036	2.1422	1.9047	2.5916		1.8718	2.3782	1.9488	1.9826	2.4495	2.5139	2.5916	1.8718	2.2578	2.036
147.04	1.5894	1.8377	1.8035	1.672	1.5894	1.5894	1.6318	1.672	1.3559	1.5894		1.8878	1.5492	1.5569	1.6429	1.8728	1.6978	1.8878	1.8086	1.8798	1.8528		1.7789	2.0241	2.0457	2.2726	1.7789	1.7789	2.0241	2.0457	1.8575	2.6625		1.7318	2.4637	1.9458	1.8751	2.3372	2.5125	2.6625	1.7318	2.0361	2.0241
150.05	1.497	1.7929	1.8063	1.6444	1.497	1.497	1.5946	1.6444	1.2847	1.497		1.7804	1.5894	1.4779	1.5077	1.8779	1.8086	1.7804	1.723	1.8849	1.7454		1.7357	2.0421	2.0949	2.2578	1.7357	1.7357	2.0421	2.0949	1.8718	2.6139		1.6503	2.3969	1.8582	1.9911	2.3908	2.5074	2.6139	1.6503	1.9924	2.0421
153.05	1.4309	1.7521	1.7753	1.7612	1.4309	1.4309	1.7521	1.7612	1.3173	1.4309		1.6774	1.497	1.5202	1.5492	1.8524	1.723	1.695	1.9571	1.8594	1.6424		1.7551	2.0942	2.0999	2.1137	1.7551	1.7551	2.0942	2.0999	1.7318	2.3615		1.7789	2.3615	1.9313	1.9176	2.3605	2.5916	2.3615	1.7789	2.0976	2.0942
156.05	1.5694	1.7376	1.8035	1.768	1.5694	1.5694	1.7376	1.768	1.3033	1.5694		1.9098	1.4309	1.5188	1.5894	1.758	1.9571	1.7689	1.672	1.765	1.8748		1.7436	2.033	2.043	2.0021	1.7436	1.7436	2.033	2.043	1.6503	2.5908		1.7357	2.4004	1.9254	1.8508	2.3859	2.2578	2.5908	1.7357	1.9892	2.033
159.05	1.4909	1.7077	1.7063	1.7543	1.4909	1.4909	1.7077	1.7543	1.2979	1.4909		1.6714	1.5694	1.3761	1.497	1.8794	1.672	1.6429	1.6444	1.8864	1.6364		1.6193	2.0773	1.9304	2.0361	1.6193	1.6193	2.0773	1.9304	1.7789	2.4495		1.7551	2.2734	1.9502	1.747	2.3736	2.1137	2.4495	1.7551	1.9924	2.0773
162.05	1.3645	1.7804	1.7753	1.695	1.3645	1.3645	1.7804	1.695	1.2855	1.3645		1.6266	1.4909	1.4335	1.4309	1.6978	1.6444	1.5077	1.7612	1.7048	1.5916		1.592	1.9458	1.9903	2.0171	1.592	1.592	1.9458	1.9903	1.7357	2.3372		1.7436	2.2171	1.849	1.7615	2.0361	2.0021	2.3372	1.7436	2.0976	1.9458
165.05	1.3784	1.6774	1.6266	1.7689	1.3784	1.3784	1.6774	1.7689	1.2826	1.3784		1.6621	1.3645	1.3288	1.5694	1.8086	1.7612	1.5492	1.768	1.8156	1.6271		1.5809	1.9849	1.8101	1.9892	1.5809	1.5809	1.9849	1.8101	1.7551	2.3908		1.6503	2.1416	1.892	1.8728	2.0171	2.0361	2.3908	1.6503	1.9019	1.9849
168.05	1.3169	1.6774	1.6621	1.6429	1.3169	1.3169	1.6774	1.6429	1.2381	1.3169		1.5569	1.3784	1.1581	1.4909	1.723	1.768	1.5894	1.7543	1.73	1.5219		1.5611	1.8801	1.7021	1.9924	1.5611	1.5611	1.8801	1.7021	1.7436	2.3605		1.7789	2.2248	1.8878	1.8779	2.2863	2.0171	2.3605	1.7789	1.8567	1.8801
171.05	1.3026	1.9098	1.5569	1.5077	1.3026	1.3026	1.9098	1.5077	1.1566	1.3026		1.4779	1.3169	1.3471	1.3645	1.9571	1.7543	1.497	1.695	1.9641	1.4429		1.4939	1.9517	1.6563	2.0976	1.4939	1.4939	1.9517	1.6563	1.6503	2.3859		1.7357	2.1856	1.9254	1.8524	2.2286	1.9357	2.3859	1.7357	1.9047	1.9517
174.05	1.3606	1.6714	1.6872	1.5492	1.3606	1.3606	1.6714	1.5492	1.156	1.3606		1.6429	1.3026	1.4144	1.3784	1.672	1.695	1.5894	1.7689	1.679	1.6079		1.6876	1.8469	1.8043	1.9019	1.6876	1.6876	1.8469	1.8043	1.7789	2.3736		1.7551	2.0021	1.8502	1.758	2.2373	1.8551	2.3736	1.7551	1.9924	1.8469
177.05	1.3252	1.6266	1.6557	1.5894	1.3252	1.3252	1.6266	1.5894	1.1349	1.3252		1.5077	1.3606	1.3134	1.3169	1.6444	1.7689	1.497	1.6429	1.6514	1.4727		1.5504	1.8325	1.8101	1.8567	1.5504	1.5504	1.8325	1.8101	1.7357	2.1033		1.7436	2.0361	1.9907	1.8794	2.2715	1.7436	2.1033	1.7436	2.0976	1.8325
180.06	1.3391	1.6621	1.6377	1.497	1.3391	1.3391	1.6621	1.497	1.1539	1.3391		1.5492	1.3252	1.2378	1.3026	1.7612	1.6429	1.4309	1.5077	1.7682	1.5142		1.5306	1.9057	1.7021	1.9047	1.5306	1.5306	1.9057	1.7021	1.7551	2.137		1.6193	2.0171	1.7804	1.6978	2.1998	1.6193	2.137	1.6193	1.9892	1.9057
183.06	1.3559	1.5569	1.6679	1.4309	1.3559	1.3559	1.5569	1.4309	1.1477	1.3559		1.5894	1.3391	1.3166	1.3606	1.768	1.5077	1.5694	1.5492	1.775	1.5544		1.5587	1.9488	1.6714	1.8575	1.5587	1.5587	1.9488	1.6714	1.7436	2.1507		1.592	1.9378	1.6774	1.8086	2.1422	1.592	2.1507	1.592	1.9924	1.9488
186.06	1.2847	1.4779	1.5872	1.5694	1.2847	1.2847	1.4779	1.5694	1.1799	1.2847		1.497	1.3559	1.1901	1.3252	1.7543	1.5492	1.4909	1.5894	1.7613	1.462		1.5543	1.8377	1.6266	1.8718	1.5543	1.5543	1.8377	1.6266	1.6193	2.203		1.5809	1.9033	1.9098	1.723	2.0457	1.5809	2.203	1.5809	2.0976	1.8377
189.06	1.3173	1.5202	1.5557	1.4909	1.3173	1.3173	1.5202	1.4909	1.1314	1.3173		1.4309	1.2847	1.1676	1.3391	1.695	1.5894	1.3645	1.497	1.702	1.3959		1.4151	1.7929	1.5872	1.7318	1.4151	1.4151	1.7929	1.5872	1.592	2.1721		1.5611	1.9286	1.7804	1.9571	1.8718	1.5611	2.1721	1.5611	1.9019	1.7929
192.06	1.3033	1.5188	1.5377	1.3645	1.3033	1.3033	1.5188	1.3645	1.0752	1.3033		1.5694	1.3173	0.952	1.3559	1.7689	1.497	1.3784	1.4309	1.7759	1.5344		1.4724	1.7521	1.5557	1.6503	1.4724	1.4724	1.7521	1.5557	1.5809	2.0651		1.4939	1.8507	1.6774	1.672	1.7318	1.4939	2.0651	1.4939	1.8567	1.7521
195.06	1.2979	1.3761	1.5872	1.3784	1.2979	1.2979	1.3761	1.3784	1.1566	1.2979		1.4909	1.3033	1.0168	1.2401	1.6429	1.4309	1.3761	1.5694	1.6499	1.4559		1.3574	1.7376	1.5872	1.7789	1.3574	1.3574	1.7376	1.5872	1.5611	2.0576		1.6876	2.0576	1.9098	1.6444	1.6876	1.6876	2.0576	1.6876	1.9047	1.7376
198.06	1.2855	1.4335	1.5557	1.3169	1.2855	1.2855	1.4335	1.3169	1.156	1.2855		1.3645	1.2979	1.0848	1.1788	1.5077	1.5694	1.4335	1.4909	1.5147	1.3295		1.3355	1.7077	1.5557	1.7357	1.3355	1.3355	1.7077	1.5557	1.4939	2.1033		1.5504	1.9312	1.6714	1.7612	1.5504	1.5504	2.1033	1.5504	1.5504	1.7077
201.06	1.2826	1.3288	1.5377	1.3026	1.2826	1.2826	1.3288	1.3026	1.1349	1.2826		1.3784	1.2855	1.1012	1.179	1.5492	1.4909	1.3288	1.3645	1.5562	1.3434		1.3703	1.6318	1.6621	1.7551	1.3703	1.3703	1.6318	1.6621	1.6876	2.137		1.5306	1.8567	1.6266	1.768	1.5306	1.5306	2.137	1.5306	1.5306	1.6318
204.06	1.2381	1.1581	1.4872	1.3606	1.2381	1.2381	1.1581	1.3606	1.1539	1.2381		1.3169	1.2826	1.0564	1.1834	1.5894	1.3645	1.1581	1.3784	1.5964	1.2819		1.4909	1.5946	1.6563	1.7436	1.4909	1.4909	1.5946	1.6563	1.5504	2.1507		1.5587	1.8006	1.6621	1.7543	1.5587	1.5587	2.1507	1.5587	1.5587	1.5946
207.06	1.2401	1.3471	1.5557	1.3252	1.2401	1.2401	1.3471	1.3252	1.0273	1.2401		1.3026	1.2381	0.9961	1.2014	1.497	1.3173	1.3471	1.3169	1.504	1.2676		1.3645	1.6597	1.6043	1.6503	1.3645	1.3645	1.6597	1.6043	1.5306	2.203		1.5543	1.8356	1.9098	1.695	1.5543	1.5543	2.203	1.5543	1.5543	1.6597
210.06	1.1788	1.4144	1.4377	1.3391	1.1788	1.1788	1.4144	1.3391	1.0549	1.1788		1.3606	1.2401	0.9844	1.1123	1.4309	1.3033	1.4144	1.3026	1.4379	1.3256		1.3784	1.5172	1.6101	1.7789	1.3784	1.3784	1.5172	1.6101	1.5587	2.1721		1.7151	1.7151	1.6714	1.8864	1.7151	1.7151	2.1721	1.7151	1.7151	1.5172
213.06	1.179	1.3134	1.4679	1.3559	1.179	1.179	1.3134	1.3559	1.0273	1.179		1.3252	1.1788	1.1901	1.1705	1.5694	1.2979	1.3134	1.3606	1.5764	1.2902		1.3169	1.6532	1.5021	1.7357	1.3169	1.3169	1.6532	1.5021	1.5543	2.0651		1.5724	1.5724	1.6266	1.6318	1.5724	1.5724	2.0651	1.5724	1.5724	1.6532
216.07	1.1834	1.2378	1.3033	1.2847	1.1834	1.1834	1.2378	1.2847	1.0549	1.1834		1.3391	1.179	1.1676	1.1638	1.4909	1.2855	1.2979	1.3252	1.4979	1.3041		1.3026	1.6773	1.6563	1.7551	1.3026	1.3026	1.6773	1.6563	1.7151	2.1722		1.5574	1.5574	1.5872	1.5946	1.5574	1.5574	2.1722	1.5574	1.5574	1.6773
219.07	1.2014	1.3166	1.2979	1.3173	1.2014	1.2014	1.3166	1.3173	1.0273	1.2014		1.3559	1.1834	0.952	1.169	1.3645	1.2826	1.2855	1.3391	1.3715	1.3209		1.3606	1.6662	1.5043	1.7436	1.3606	1.3606	1.6662	1.5043	1.5724	2.1747		1.6355	1.6355	1.5557	1.6597	1.6355	1.6355	2.1747	1.6355	1.6355	1.6662
222.07	1.1123	1.1901	1.2855	1.3033	1.1123	1.1123	1.1901	1.3033	1.0549	1.1123		1.2847	1.2014	1.0168	1.1457	1.3784	1.2381	1.2826	1.3559	1.3854	1.2497		1.3252	1.5753	1.5673	1.6193	1.3252	1.3252	1.5753	1.5673	1.5574	2.166		1.5703	1.7151	1.5872	1.5172	1.5703	1.5703	2.166	1.5703	1.5703	1.5753
225.07	1.1705	1.1676	1.2826	1.2979	1.1705	1.1705	1.1676	1.2979	1.0612	1.1705		1.3173	1.1123	1.0848	1.198	1.2826	1.3645	1.1026	1.2847	1.2896	1.2823		1.3391	1.5784	1.6135	1.592	1.3391	1.3391	1.5784	1.6135	1.6355	2.0182		1.4909	1.5724	1.5557	1.6532	1.4909	1.4909	2.0182	1.4909	1.4909	1.5784
228.07	1.1638	1.4144	1.2381	1.2855	1.1638	1.1638	1.4144	1.2855	1.1629	1.1638		1.3033	1.1705	1.1012	1.1566	1.2381	1.3784	1.1901	1.152	1.2451	1.2683		1.3559	1.7104	1.5557	1.5809	1.3559	1.3559	1.7104	1.5557	1.5703	2.1092		1.3645	1.5574	1.6621	1.6773	1.3645	1.3645	2.1092	1.3645	1.3645	1.7104
231.07	1.169	1.3134	1.2401	1.2826	1.169	1.169	1.3134	1.2826	1.1046	1.169		1.2979	1.1638	1.0564	1.156	1.2401	1.3169	1.1676	1.1168	1.2471	1.2629		1.3452	1.594	1.6621	1.5611	1.3452	1.3452	1.594	1.6621	1.4909	2.036		1.3784	1.6355	1.5569	1.6662	1.3784	1.3784	2.036	1.3784	1.3784	1.594
234.07	1.1457	1.2378	1.2381	1.2381	1.1457	1.1457	1.2378	1.2381	1.1455	1.1457		1.2855	1.169	1.0356	1.1012	1.1788	1.3026	0.952	1.0878	1.1858	1.2505		1.2982	1.5204	1.5569	1.4939	1.2982	1.2982	1.5204	1.5569	1.3645	1.7151		1.3169	1.7151	1.4779	1.5753	1.3169	1.3169	1.7151	1.3169	1.3169	1.5204
237.07	1.198	1.3166	1.2401	1.1566	1.198	1.198	1.3166	1.1566	1.0273	1.198		1.2826	1.1457	0.9576	1.0564	1.179	1.3606	1.0168	1.1012	1.186	1.2476		1.344	1.4931	1.4779	1.6876	1.344	1.344	1.4931	1.4779	1.3784	1.6724		1.3026	1.6724	1.5202	1.5784	1.3026	1.3026	1.6724	1.3026	1.3026	1.4931
240.07	1.1566	1.2378	1.1834	1.156	1.1566	1.1566	1.2378	1.156	1.0549	1.1566		1.2381	1.198	0.8951	0.9961	1.1834	1.3252	1.0848	1.0564	1.1904	1.2031		1.3144	1.563	1.5202	1.5504	1.3144	1.3144	1.563	1.5202	1.3169	1.6574		1.3606	1.6574	1.5188	1.7104	1.3606	1.3606	1.6574	1.3606	1.3606	1.563
243.07	1.156	1.3166	1.2014	1.1349	1.156	1.156	1.3166	1.1349	1.0612	1.156		1.1566	1.1566	0.8962	0.9844	1.2014	1.3391	1.1012	1.0356	1.2084	1.1216		1.3559	1.5588	1.5188	1.5306	1.3559	1.3559	1.5588	1.5188	1.3026	1.6355		1.3252	1.6355	1.5761	1.594	1.3252	1.3252	1.6355	1.3252	1.3252	1.5588
246.07	1.1349	1.1901	1.1123	1.1539	1.1349	1.1349	1.1901	1.1539	1.1455	1.1349		1.156	1.156	1.0425	1.1901	1.1123	1.3559	1.0564	0.9576	1.1193	1.121		1.332	1.546	1.4872	1.5587	1.332	1.332	1.546	1.4872	1.3606	1.5151		1.3391	1.5151	1.4335	1.5204	1.3391	1.3391	1.5151	1.3391	1.3391	1.546
249.08	1.1539	1.1676	1.1705	1.1477	1.1539	1.1539	1.1676	1.1477	1.0273	1.1539		1.1349	1.1349	1.1901	1.1676	1.1705	1.2847	0.9961	1.0826	1.1775	1.0999		1.3325	1.4156	1.5557	1.5543	1.3325	1.3325	1.4156	1.5557	1.3252	1.5724		1.3559	1.5724	1.4288	1.4931	1.3559	1.3559	1.5724	1.3559	1.3559	1.4156
252.08	1.1477	0.952	1.1638	1.1799	1.1477	1.1477	0.952	1.1799	1.0549	1.1477		1.1539	1.1539	1.1676	0.952	1.1638	1.1123	0.9844	1.0096	1.1708	1.1189		1.371	1.5294	1.5202	1.7151	1.371	1.371	1.5294	1.5202	1.3391	1.5574		1.3452	1.5574	1.3471	1.563	1.3452	1.3452	1.5574	1.3452	1.3452	1.5294
255.08	1.1799	1.0168	1.169	1.1314	1.1799	1.1799	1.0168	1.1314	1.0612	1.1799		1.1477	1.1477	0.952	1.0168	1.169	1.1705	1.1901	1.0901	1.176	1.1127		1.2758	1.5078	1.5188	1.5724	1.2758	1.2758	1.5078	1.5188	1.3559	1.5355		1.2982	1.5355	1.4144	1.5588	1.2982	1.2982	1.5355	1.2982	1.2982	1.5078
258.08	1.1314	1.0848	1.1638	1.0752	1.1314	1.1314	1.0848	1.0752	1.14	1.1314		1.1799	1.1799	1.0168	1.0848	1.1457	1.1638	1.1676	1.1676	1.1527	1.1449		1.3436	1.5554	1.4872	1.5574	1.3436	1.3436	1.5554	1.4872	1.3452	1.4151		1.344	1.4151	1.3134	1.546	1.344	1.344	1.4151	1.344	1.344	1.5554
261.08	1.0752	1.1012	1.169	1.1566	1.0752	1.0752	1.1012	1.1566	1.0612	1.0752		1.1314	1.1314	1.0848	1.1012	1.198	1.169	0.952	1.052	1.205	1.0964		1.28	1.5134	1.4377	1.6355	1.28	1.28	1.5134	1.4377	1.2982	1.4724		1.3144	1.4724	1.2378	1.4156	1.3144	1.3144	1.4724	1.3144	1.3144	1.5134
264.08	1.1566	1.0564	1.1566	1.156	1.1566	1.1566	1.0564	1.156	1.0612	1.1566		1.0752	1.0752	1.1012	1.0564	1.1566	1.1457	1.0168	0.9968	1.1636	1.0402		1.3269	1.3517	1.4679	1.5703	1.3269	1.3269	1.3517	1.4679	1.344	1.5574		1.3559	1.5574	1.3166	1.5294	1.3559	1.3559	1.5574	1.3559	1.3559	1.3517
267.08	1.156	1.1901	1.156	1.1349	1.156	1.156	1.1901	1.1349	1.14	1.156		1.1566	1.1566	1.0564	1.0356	1.156	1.198	1.0848	1.0848	1.163	1.1216		1.2847	1.349	1.3033	1.4909	1.2847	1.2847	1.349	1.3033	1.3144	1.4355		1.332	1.4355	1.3471	1.5078	1.332	1.332	1.4355	1.332	1.332	1.349
270.08	1.1349	1.1676	1.1349	1.1539	1.1349	1.1349	1.1676	1.1539	1.051	1.1349		1.156	1.156	1.1901	0.9576	1.1349	1.1566	1.1012	1.1012	1.1419	1.121		1.3173	1.2931	1.375	1.3645	1.3173	1.3173	1.2931	1.375	1.3559	1.332		1.3325	1.332	1.4144	1.5554	1.3325	1.3325	1.332	1.3325	1.3325	1.2931
273.08	1.1539	1.0848	1.1539	1.1477	1.1539	1.1539	1.0848	1.1477	1.1629	1.1539		1.1349	1.1349	1.1676	1.0752	1.1539	1.2401	1.0564	1.0564	1.1609	1.0999		1.3033	1.39	1.3673	1.3784	1.3033	1.3033	1.39	1.3673	1.332	1.3325		1.371	1.3325	1.3134	1.5134	1.371	1.371	1.3325	1.371	1.371	1.39
276.08	1.1477	1.1012	1.1477	1.1799	1.1477	1.1477	1.1012	1.1799	1.1046	1.1477		1.1539	1.1539	1.0848	1.14	1.1629	1.1788	1.0356	0.9961	1.1699	1.1189		1.2979	1.3879	1.2135	1.3169	1.2979	1.2979	1.3879	1.2135	1.3325	1.371		1.2758	1.371	1.2378	1.5611	1.2758	1.2758	1.371	1.2758	1.2758	1.3879
279.09	1.1799	1.0564	1.1799	1.1314	1.1799	1.1799	1.0564	1.1314	1.1455	1.1799		1.1477	1.1477	1.1012	1.051	1.1046	1.179	0.9576	0.979	1.1116	1.1127		1.2855	1.2758	1.375	1.3026	1.2855	1.2855	1.2758	1.375	1.371	1.2758		1.3436	1.2758	1.3166	1.4939	1.3436	1.3436	1.2758	1.3436	1.3436	1.2758
282.09	1.1314	1.0273	1.1314	1.0752	1.1314	1.1314	1.0273	1.0752	1.0273	1.1314		1.1799	1.1799	1.0564	1.1629	1.1455	1.1834	1.01432	0.9196	1.1525	1.1449		1.2826	1.2445	1.2673	1.3606	1.2826	1.2826	1.2445	1.2673	1.2758	1.3436		1.28	1.3436	1.3471	1.6876	1.28	1.28	1.3436	1.28	1.28	1.2445
285.09	1.0752	1.0549	1.0752	1.14	1.0752	1.0752	1.0549	1.14	1.0549	1.0752		1.1314	1.1314	1.0273	1.1046	1.0273	1.2014	0.81732	0.9473	1.0343	1.0964		1.2381	1.2554	1.2135	1.3252	1.2381	1.2381	1.2554	1.2135	1.3436	1.28		1.3269	1.28	1.4144	1.5504	1.3269	1.3269	1.28	1.3269	1.3269	1.2554
288.09	1.14	1.0612	1.14	1.051	1.14	1.14	1.0612	1.051	1.1629	1.14		1.0752	1.0752	1.0549	1.1455	1.0549	1.1123	0.92032	1.0455	1.0619	1.0402		1.2401	1.2354	1.375	1.3391	1.2401	1.2401	1.2354	1.375	1.28	1.3269		1.2847	1.3269	1.3134	1.5306	1.2847	1.2847	1.3269	1.2847	1.2847	1.2354
291.09	1.051	1.14	1.051	1.1629	1.051	1.051	1.14	1.1629	1.1046	1.051		1.14	1.14	1.0612	1.1012	1.0612	1.1705	0.987	1.1273	1.0682	1.105		1.1788	1.2706	1.2379	1.3559	1.1788	1.1788	1.2706	1.2379	1.3269	1.2847		1.3173	1.2847	1.2378	1.5587	1.3173	1.3173	1.2847	1.3173	1.3173	1.2706
294.09	1.1629	1.051	1.1629	1.1046	1.1629	1.1629	1.051	1.1046	1.1455	1.1629		1.051	1.051	1.14	1.0564	1.14	1.1638	0.879	1.1549	1.147	1.016		1.179	1.2014	1.2247	1.3452	1.179	1.179	1.2014	1.2247	1.2847	1.3173		1.3033	1.3173	1.3166	1.5543	1.3033	1.3033	1.3173	1.3033	1.3033	1.2014
297.09	1.1046	1.1629	1.1046	1.1455	1.1046	1.1046	1.1629	1.1455	1.0273	1.1046		1.1629	1.1629	1.051	1.0612	1.051	1.169	0.7196	1.1612	1.058	1.1279		1.1834	1.2534	1.2391	1.2982	1.1834	1.1834	1.2534	1.2391	1.3173	1.3033		1.2979	1.3033	1.2378	1.7151	1.2979	1.2979	1.3033	1.2979	1.2979	1.2534
300.09	1.1455	1.1046	1.1455	1.0273	1.1455	1.1455	1.1046	1.0273	1.0549	1.1455		1.1046	1.1046	1.1629	0.998	1.0549	1.14	0.8473	1.14	1.0619	1.0696		1.2014	1.2867	1.2663	1.344	1.2014	1.2014	1.2867	1.2663	1.3033	1.2979		1.3144	1.2979	1.3166	1.5724	1.3144	1.3144	1.2979	1.3144	1.3144	1.2867
303.09	1.0273	1.1455	1.0273	1.0549	1.0273	1.0273	1.1455	1.0549	1.0612	1.0273		1.1455	1.1455	1.1046	1.0356	1.0612	1.051	1.1455	1.051	1.0682	1.1105		1.1123	1.1343	1.2658	1.3144	1.1123	1.1123	1.1343	1.2658	1.2979	1.3144		1.3156	1.3144	1.1123	1.5574	1.3156	1.3156	1.3144	1.3156	1.3156	1.1343
306.09	1.0549	1.0273	1.0549	1.0612	1.0549	1.0549	1.0273	1.0612	1.0612	1.0549		1.0273	1.0273	1.1455	0.952	1.14	1.0549	1.0273	1.0549	1.147	0.9923		1.1705	1.1654	1.2261	1.3559	1.1705	1.1705	1.1654	1.2261	1.3144	1.3156		1.3045	1.3156	1.1705	1.6355	1.3045	1.3045	1.3156	1.3045	1.3045	1.1654
309.09	1.0612	1.0549	1.0612	1.14	1.0612	1.0612	1.0549	1.14	1.14	1.0612		1.0549	1.0549	1.0273	1.0612	1.051	1.0512	1.0549	1.0612	1.058	1.0199		1.1638	1.1545	1.2471	1.332	1.1638	1.1638	1.1545	1.2471	1.3156	1.3045		1.3068	1.3045	1.1638	1.5703	1.3068	1.3068	1.3045	1.3068	1.3068	1.1545
312.09	1.14	1.0612	1.14	1.051	1.14	1.14	1.0612	1.051	1.051	1.14		1.0612	1.0612	1.0549	1.14	1.0168	1.24	1.0612	1.14	1.0238	1.0262		1.169	1.1732	1.2675	1.3325	1.169	1.169	1.1732	1.2675	1.3045	1.3068		1.2776	1.3068	1.169	1.4909	1.2776	1.2776	1.3068	1.2776	1.2776	1.1732
315.09	1.051	1.14	1.051	1.1629	1.051	1.051	1.14	1.1629	1.1629	1.051		1.14	1.14	1.0612	1.051	1.0848	1.051	1.14	1.051	1.0918	1.105		1.1457	1.143	1.2651	1.371	1.1457	1.1457	1.143	1.2651	1.3068	1.2776		1.2979	1.2776	1.1457	1.3355	1.2979	1.2979	1.2776	1.2979	1.2979	1.143
318.1	1.1629	1.051	1.1629	1.1046	1.0273	1.0273	1.051	1.1046	1.1046	1.0273		1.051	1.051	1.14	1.0612	1.1012	1.0168	1.051	1.0168	1.1082	1.016		1.198	1.1263	1.2481	1.2758	1.198	1.198	1.1263	1.2481	1.2776	1.2979		1.2625	1.2979	1.198	1.3703	1.2625	1.2625	1.2979	1.2625	1.2625	1.1263
321.1	1.1046	1.0549	1.1046	1.1455	1.0549	1.0549	1.0549	1.1455	1.1455	1.0549		1.1629	1.1629	1.051	1.14	1.0564	1.0848	1.0549	1.0848	1.0634	1.1279		1.1566	1.1451	1.2381	1.3436	1.1566	1.1566	1.1451	1.2381	1.2979	1.2625		1.2988	1.2625	1.1566	1.4909	1.2988	1.2988	1.2625	1.2988	1.2988	1.1451
324.1	1.1455	1.0612	1.1455	1.0273	1.0612	1.0612	1.0612	1.0273	1.0273	1.0612		1.1046	1.1046	1.0549	1.051	1.0612	1.1012	1.0612	0.9464	1.0682	1.0696		1.156	1.1866	1.2401	1.28	1.156	1.156	1.1866	1.2401	1.2625	1.2988		1.2607	1.2988	1.156	1.3645	1.2607	1.2607	1.2988	1.2607	1.2607	1.1866
327.1	1.0273	1.14	1.0273	1.0549	1.0273	1.0273	1.14	1.0549	1.0549	1.0273		1.1455	1.1455	1.0612	1.1629	0.998	1.0564	1.14	0.9825	1.005	1.1105		1.1349	1.1458	1.1788	1.3269	1.1349	1.1349	1.1458	1.1788	1.2675	1.2607		1.3075	1.2607	1.1349	1.3784	1.3075	1.3075	1.2607	1.3075	1.3075	1.1458
330.1	1.0549	1.051	1.0549	1.0612	1.0549	1.0549	1.051	1.0612	1.0612	1.0549		1.0273	1.0273	1.14	1.1046	1.0356	1.1629	1.051	0.991	1.0426	0.9923		1.1539	1.1359	1.179	1.2847	1.1539	1.1539	1.1359	1.179	1.2651	1.3075		1.2855	1.3075	1.1539	1.3169	1.2855	1.2855	1.3075	1.2855	1.2855	1.1359
333.1	1.0612	1.0168	1.0612	1.14	1.0612	1.0612	1.0168	1.14	1.1629	1.0612		1.0549	1.0549	1.051	1.1455	0.952	1.1046	1.0168	0.9627	0.959	1.0199		1.1477	1.1215	1.1834	1.3173	1.1477	1.1477	1.1215	1.1834	1.2481	1.2855		1.2826	1.2855	1.1477	1.3026	1.2826	1.2826	1.2855	1.2826	1.2826	1.1215
336.1	1.14	1.0848	1.14	1.051	1.0273	1.0273	1.0848	1.051	1.1046	1.0273		1.0612	1.0612	1.0168	1.0273	1.0612	1.1455	1.0848	0.9265	1.0682	1.0262		1.1799	1.1446	1.2014	1.3033	1.1799	1.1799	1.1446	1.2014	1.2381	1.2826		1.31	1.2826	1.1799	1.3606	1.31	1.31	1.2826	1.31	1.31	1.1446
339.1	1.051	1.1012	1.051	1.1629	1.0549	1.0549	1.1012	1.1629	1.1455	1.0549		1.14	1.14	1.0848	1.1455	1.14	1.0273	1.1012	0.9979	1.147	1.105		1.1314	1.1655	1.1123	1.2979	1.1314	1.1314	1.1655	1.1123	1.2729	1.31		1.3353	1.31	1.1314	1.3252	1.3353	1.3353	1.31	1.3353	1.3353	1.1655
342.1	1.1629	1.0564	1.1629	1.1046	1.0612	1.0612	1.0564	1.1046	1.0273	1.0612		1.051	1.051	1.1012	1.0273	1.051	1.0549	1.0564	0.9989	1.058	1.016		1.0752	1.00231	1.1705	1.3144	1.0752	1.0752	1.00231	1.1705	1.2339	1.3353		1.3011	1.3353	1.0752	1.3391	1.3011	1.3011	1.3353	1.3011	1.3011	1.00231
345.1	1.1046	1.0612	1.1046	1.1455	1.0273	1.0273	1.0612	1.1455	1.0549	1.0273		1.1629	1.1629	1.0564	1.14	1.051	1.0612	1.0612	0.9627	1.058	1.1279		1.0241	1.00531	1.2812	1.3156	1.0241	1.0241	1.00531	1.2812	1.234	1.3011		1.2603	1.3011	1.0241	1.3559	1.2603	1.2603	1.3011	1.2603	1.2603	1.00531
348.11	1.1455	0.998	1.1455	1.0273	1.0549	1.0549	0.998	1.0273	1.0612	1.0549		1.1046	1.1046	1.0612	1.051	1.1629	1.14	1.14	0.9265	1.1699	1.0696		1.1461	1.00831	1.2282	1.3045	1.1461	1.1461	1.00831	1.2282	1.2365	1.2603		1.2391	1.2603	1.1461	1.3452	1.2391	1.2391	1.2603	1.2391	1.2391	1.00831
351.11	1.0273	1.0356	1.0273	1.0549	1.0612	1.0612	1.0356	1.0549	1.1046	1.0612		1.1455	1.1455	0.998	1.0168	1.1046	1.051	1.051	1.0612	1.1116	1.1105		1.1339	1.01131	1.2342	1.3068	1.1339	1.1339	1.01131	1.2342	1.2536	1.2391		1.2663	1.2391	1.1339	1.2982	1.2663	1.2663	1.2391	1.2663	1.2663	1.01131
354.11	1.0549	0.952	1.0549	1.0612	1.0612	1.0612	0.952	1.0612	1.1455	1.0612		1.0273	1.0273	1.0356	1.0848	1.1455	1.051	1.1629	1.14	1.1525	0.9923		1.147	1.01431	1.2631	1.2776	1.147	1.147	1.01431	1.2631	1.2482	1.2663		1.2658	1.2663	1.147	1.344	1.2658	1.2658	1.2663	1.2658	1.2658	1.01431
357.11	1.0612	1.0612	1.0612	1.14	1.0273	1.0273	1.0612	1.14	1.0273	1.0273		1.0549	1.0549	0.952	1.1012	1.0273	1.0549	1.1046	1.051	1.0343	1.0199		1.1479	1.01732	1.2381	1.2979	1.1479	1.1479	1.01732	1.2381	1.2652	1.2658		1.2261	1.2658	1.1479	1.3144	1.2261	1.2261	1.2658	1.2261	1.2261	1.01732
360.11	1.14	1.14	1.14	1.051	1.0549	1.0549	1.14	1.051	1.0549	1.0549		1.0612	1.0612	1.0612	1.0564	1.0549	1.0512	1.1455	1.0612	1.0619	1.0262		1.1083	1.02032	1.2401	1.2625	1.1083	1.1083	1.02032	1.2401	1.2191	1.2261		1.2471	1.2261	1.1083	1.3559	1.2471	1.2471	1.2261	1.2471	1.2471	1.02032
363.11	1.051	1.051	1.051	1.1629	1.0612	1.0612	1.051	1.1629	1.0612	1.0612		1.1455	1.0273	1.0356	1.0313	0.9844	1.1455	1.051	0.952	0.9914	1.1105		1.191	1.02332	1.2381	1.2675	1.191	1.191	1.02332	1.2381	1.2473	1.2471		1.2675	1.2471	1.191	1.332	1.2675	1.2675	1.2471	1.2675	1.2675	1.02332
366.11	1.1629	1.0168	1.1629	1.1046	1.0273	1.0273	1.0168	1.1046	1.14	1.0273		1.0273	1.0549	0.952	1.0341	0.9757	1.0273	1.1629	1.0612	0.9827	0.9923		1.1239	1.02632	1.2401	1.2651	1.1239	1.1239	1.02632	1.2401	1.1785	1.2675		1.2651	1.2675	1.1239	1.3325	1.2651	1.2651	1.2675	1.2651	1.2651	1.02632
369.11	1.1046	1.0848	1.1046	1.1455	1.0549	1.0549	1.0848	1.1455	1.051	1.0549		1.0549	1.0612	1.00231	1.0114	0.9402	1.0549	1.1046	1.14	0.9472	1.0199		1.1441	1.02932	1.1788	1.2481	1.1441	1.1441	1.02932	1.1788	1.2812	1.2651		1.2481	1.2651	1.1441	1.371	1.2481	1.2481	1.2651	1.2481	1.2481	1.02932
372.11	1.1455	1.1012	1.1455	1.0273	1.0612	1.0612	1.1012	1.0273	1.1629	1.0612		1.0612	1.14	1.00531	1.0035	1.0294	1.0612	0.9587	1.051	1.0364	1.0262		1.1098	1.03232	1.179	1.2381	1.1098	1.1098	1.03232	1.179	1.2282	1.2481		1.2381	1.2481	1.1098	1.2758	1.2381	1.2381	1.2481	1.2381	1.2381	1.03232
375.11	1.0273	1.0564	1.0273	1.0549	1.0273	1.0273	1.0564	1.0549	1.1046	1.0273		1.14	1.051	1.00831	0.9849	1.0138	1.14	0.9464	1.0168	1.0208	1.105		1.0395	1.03532	1.2381	1.2729	1.0395	1.0395	1.03532	1.2381	1.2342	1.2381		1.2729	1.2381	1.0395	1.3436	1.2729	1.2729	1.2381	1.2729	1.2729	1.03532
378.11	1.0549	1.0612	1.0549	1.0612	1.0549	1.0549	1.0612	1.0612	1.1455	1.0549		1.051	1.1629	1.01131	1.0549	1.0279	1.0612	0.9825	0.9739	1.0349	1.016		1.0171	1.03832	1.2401	1.2339	1.0171	1.0171	1.03832	1.2401	1.2631	1.2729		1.2339	1.2729	1.0171	1.28	1.2339	1.2339	1.2729	1.2339	1.2339	1.03832
381.12	1.0612	0.998	1.0612	1.1455	1.0612	1.0612	0.998	1.1455	1.0273	1.0612		1.1629	1.1046	1.01432	1.0612	1.0294	1.14	0.991	0.997	1.0364	1.1279		1.0542	1.04132	1.1788	1.234	1.0542	1.0542	1.04132	1.1788	1.2381	1.2339		1.234	1.2339	1.0542	1.3269	1.234	1.234	1.2339	1.234	1.234	1.04132
384.12	1.1046	1.0356	1.1455	1.0273	1.0612	1.0612	1.0356	1.0273	1.0549	1.0612		1.1046	1.1455	1.01732	0.9961	1.0313	1.051	0.9627	0.9739	1.0383	1.0696		1.0269	1.04432	1.179	1.2365	1.0269	1.0269	1.04432	1.179	1.2401	1.234		1.2365	1.234	1.0269	1.2847	1.2365	1.2365	1.234	1.2365	1.2365	1.04432
387.12	1.1455	0.952	1.0273	1.0549	1.0273	1.0273	0.952	1.0549	1.0612	1.0273		1.1455	1.0273	1.02032	0.9844	1.0005	1.0168	0.8448	0.917	1.0075	1.1105		1.0575	1.0018	1.2508	1.2536	1.0575	1.0575	1.0018	1.2508	1.1788	1.2365		1.2536	1.2365	1.0575	1.3173	1.2536	1.2536	1.2365	1.2536	1.2536	1.0018
390.12	1.0273	1.00231	1.0549	1.0612	1.0549	1.0549	1.00231	1.0612	1.1046	1.0549		1.0273	1.0549	1.02332	0.9757	1.0313	1.0848	0.9739	1.0196	1.0383	0.9923		1.1343	1.0142	1.198	1.2482	1.1343	1.1343	1.0142	1.198	1.179	1.2536		1.2482	1.2536	1.1343	1.3033	1.2482	1.2482	1.2536	1.2482	1.2482	1.0142
393.12	1.0549	1.00531	1.0612	1.14	1.0612	1.0612	1.00531	1.14	1.1455	1.0612		1.0549	1.0612	1.02632	0.9402	1.0341	1.0549	0.817	1.0168	1.0411	1.0199		1.1654	1.1925	1.1566	1.2652	1.1654	1.1654	1.1925	1.1566	1.2508	1.2482		1.2652	1.2482	1.1654	1.2979	1.2652	1.2652	1.2482	1.2652	1.2652	1.1925
396.12	1.0612	1.00831	1.14	1.051	1.0273	1.0273	1.00831	1.051	1.0273	1.0273		1.0612	0.9961	1.05633	0.9507	1.0114	1.0612	0.9196	1.0848	1.0184	1.0262		1.1545	1.0005	1.156	1.2191	1.1545	1.1545	1.0005	1.156	1.1782	1.2652		1.2191	1.2652	1.1545	1.2855	1.2191	1.2191	1.2652	1.2191	1.2191	1.0005
399.12	1.14	1.01131	1.051	1.1629	1.0549	1.0549	1.01131	1.1629	1.0549	1.0549		0.9961	0.9844	1.05933	0.9587	1.0035	0.9961	1.051	1.1012	1.0105	0.9611		1.1732	1.1281	1.1349	1.2473	1.1732	1.1732	1.1281	1.1349	1.2196	1.2191		1.2473	1.2191	1.1732	1.2826	1.2473	1.2473	1.2191	1.2473	1.2473	1.1281
402.12	1.051	1.01432	1.1629	1.1046	1.0612	1.0612	1.01432	1.1046	1.0612	1.0612		0.9844	0.9757	1.06233	0.9464	0.9849	0.9844	1.0168	0.92032	0.9919	0.9494		1.143	1.14	1.1539	1.1785	1.143	1.143	1.14	1.1539	1.2041	1.2473		1.1785	1.2473	1.143	1.2381	1.1785	1.1785	1.2473	1.1785	1.1785	1.14
405.12	1.1629	1.01732	1.1046	1.1455	1.0273	1.0273	1.01732	1.1455	1.14	1.0273		0.9757	0.9402	1.06533	0.9825	1.0875	0.9757	1.0848	0.987	1.0945	0.9407		1.1263	1.051	1.1477	1.2812	1.1263	1.1263	1.051	1.1477	1.1539	1.1785		1.2812	1.1785	1.1263	1.2401	1.2812	1.2812	1.1785	1.2812	1.2812	1.051
408.12	1.1046	1.02032	1.1455	1.0273	1.0549	1.0549	1.02032	1.0273	1.051	1.0549		0.9402	0.9507	1.06833	0.991	1.08634	0.9402	1.1012	0.879	1.09334	0.9052		1.1451	1.1629	1.1799	1.2282	1.1451	1.1451	1.1629	1.1799	1.2332	1.2812		1.2282	1.2812	1.1451	1.1788	1.2282	1.2282	1.2812	1.2282	1.2282	1.1629
411.12	1.1455	1.02332	1.0273	1.0549	1.0612	1.0612	1.02332	1.0549	1.1629	1.0612		0.9507	0.9587	1.07133	0.9627	1.08934	0.9507	1.0564	0.7196	1.09634	0.9157		1.1866	1.1046	1.1314	1.2342	1.1866	1.1866	1.1046	1.1314	1.2309	1.2282		1.2342	1.2282	1.1866	1.179	1.2342	1.2342	1.2282	1.2342	1.2342	1.1046
414.12	1.0273	1.02632	1.0549	1.0612	1.0549	1.0549	1.02632	1.0612	1.1046	1.0549		0.9587	0.9464	1.07433	1.0279	1.09234	0.9587	1.0612	0.8473	1.09934	0.9237		1.1458	1.1455	1.1752	1.2631	1.1458	1.1458	1.1455	1.1752	1.209	1.2342		1.2631	1.2342	1.1458	1.1834	1.2631	1.2631	1.2342	1.2631	1.2631	1.1455
417.13	1.0549	1.05633	1.0612	1.0612	1.0612	1.0612	1.05633	1.0612	1.1455	1.0612		0.9464	0.9825	1.07733	1.0294	1.09534	0.9464	1.14	1.1455	1.10234	0.9114		1.1359	1.0273	1.1241	1.2381	1.1359	1.1359	1.0273	1.1241	1.2056	1.2631		1.2381	1.2631	1.1359	1.2014	1.2381	1.2381	1.2631	1.2381	1.2381	1.0273
420.13	1.0612	1.05933	1.0612	1.14	1.14	1.14	1.05933	1.14	1.0273	1.14		0.9825	0.991	1.08034	1.0313	0.952	0.9825	0.998	1.0273	0.959	0.9475		1.1215	1.0549	1.1461	1.2401	1.1215	1.1215	1.0549	1.1461	1.2266	1.2381		1.2401	1.2381	1.1215	1.1123	1.2401	1.2401	1.2381	1.2401	1.2401	1.0549
423.13	1.1046	1.06233	1.14	1.051	1.051	1.051	1.06233	1.051	1.0549	1.051		0.998	0.9627	1.08334	1.0005	1.00231	0.991	1.0356	1.0549	1.00931	0.963		1.1446	1.0612	1.1339	1.1788	1.1446	1.1446	1.0612	1.1339	1.2005	1.2401		1.1788	1.2401	1.1446	1.1705	1.1788	1.1788	1.2401	1.1788	1.1788	1.0612
426.13	1.1455	1.06533	1.051	1.1629	1.1629	1.1629	1.06533	1.1629	1.0612	1.1629		1.1455	0.8448	1.08634	1.0313	1.00531	0.9627	0.952	1.0612	1.01231	1.1105		1.1655	1.04432	1.147	1.179	1.1655	1.1655	1.04432	1.147	1.1755	1.1788		1.179	1.1788	1.1655	1.1533	1.179	1.179	1.1788	1.179	1.179	1.04432
429.13	1.0273	1.06833	1.1629	1.1046	1.1046	1.1046	1.06833	1.1046	1.1046	1.1046		1.0273	0.9739	1.08934	1.0341	1.00831	0.9961	1.0612	1.14	1.01531	0.9923		1.1402	1.0018	1.1479	1.2508	1.1402	1.1402	1.0018	1.1479	1.1513	1.179		1.2508	1.179	1.1402	1.1348	1.2508	1.2508	1.179	1.2508	1.2508	1.0018
432.13	1.0549	1.07133	1.1046	1.1455	1.1455	1.1455	1.07133	1.1455	1.1455	1.1455		1.0549	0.817	1.09234	1.0114	1.01131	0.9844	1.14	1.051	1.01831	1.0199		1.1672	1.0142	1.1083	1.1782	1.1672	1.1672	1.0142	1.1083	1.2082	1.2508		1.1782	1.2508	1.1672	1.1429	1.1782	1.1782	1.2508	1.1782	1.1782	1.0142
435.13	1.0612	1.07433	1.1455	1.0273	1.0273	1.0273	1.07433	1.0273	1.0273	1.0273		1.0612	0.7196	1.09534	1.0035	1.01432	0.9757	1.051	1.05633	1.02132	1.0262		1.1228	1.1925	1.191	1.2196	1.1228	1.1228	1.1925	1.191	1.2174	1.1782		1.2196	1.1782	1.1228	1.1661	1.2196	1.2196	1.1782	1.2196	1.2196	1.1925
438.13	1.14	1.07733	0.9464	1.0549	1.0549	1.0549	1.07733	1.0549	1.0549	1.0549		0.9961	0.8473	0.952	0.9849	1.01732	0.9402	1.0168	1.05933	1.02432	0.9611		1.1783	1.0005	1.1239	1.2041	1.1783	1.1783	1.0005	1.1239	1.1834	1.2196		1.2041	1.2196	1.1783	1.202	1.2041	1.2041	1.2196	1.2041	1.2041	1.0005
441.13	1.051	1.08034	1.0612	1.0612	1.0612	1.0612	1.08034	1.0612	1.0612	1.0612		0.9844	0.8188	1.00231	0.991	1.02032	0.9507	0.9739	1.06233	1.02732	0.9494		1.1452	1.1281	1.1441	1.1539	1.1452	1.1452	1.1281	1.1441	1.2014	1.2041		1.1539	1.2041	1.1452	1.1705	1.1539	1.1539	1.2041	1.1539	1.1539	1.1281
444.13	1.1629	1.08334	1.14	1.1629	1.1046	1.1046	1.08334	1.1629	1.14	1.1046		0.9757	0.7659	1.00531	0.9627	1.02332	0.9587	0.997	1.06533	1.03032	0.9407		1.131	1.14	1.1098	1.2332	1.131	1.131	1.14	1.1098	1.2123	1.1539		1.2332	1.1539	1.131	1.1895	1.2332	1.2332	1.1539	1.2332	1.2332	1.14
447.13	1.1046	1.08634	1.051	1.1046	1.1455	1.1455	1.08634	1.1046	1.051	1.1455		0.9402	0.9265	1.00831	0.9448	0.991	0.9464	0.9739	1.06833	0.998	0.9052		1.1287	1.051	1.1395	1.2309	1.1287	1.1287	1.051	1.1395	1.1705	1.2332		1.2309	1.2332	1.1287	1.1241	1.2309	1.2309	1.2332	1.2309	1.2309	1.051
450.14	1.1455	1.08934	1.1629	1.1455	1.0273	1.0273	1.08934	1.1455	1.1629	1.0273		0.9507	0.9979	1.01131	0.9739	0.9627	0.9825	0.997	1.07133	0.9697	0.9157		1.1213	1.1629	1.1171	1.209	1.1213	1.1213	1.1629	1.1171	1.1638	1.2309		1.209	1.2309	1.1213	1.1461	1.209	1.209	1.2309	1.209	1.209	1.1629
453.14	1.0273	1.09234	1.1046	1.0273	1.0549	1.0549	1.09234	1.0273	1.1046	1.0549		0.9587	0.8989	1.01432	0.917	0.9448	0.991	0.9739	1.051	0.9518	0.9237		1.1302	1.1046	1.1542	1.2056	1.1302	1.1302	1.1046	1.1542	1.169	1.209		1.2056	1.209	1.1302	1.1339	1.2056	1.2056	1.209	1.2056	1.2056	1.1046
456.14	1.0549	1.09534	1.1455	1.0549	1.0612	1.0612	1.09534	1.0549	1.1455	1.0612		0.9464	0.9587	1.01732	1.0196	0.9739	0.9627	0.917	1.051	0.9809	0.9114		1.1113	1.1455	1.1269	1.2266	1.1113	1.1113	1.1455	1.1269	1.1457	1.2056		1.2266	1.2056	1.1113	1.147	1.2266	1.2266	1.2056	1.2266	1.2266	1.1455
459.14	1.0612	0.952	1.0612	1.0612	1.14	1.14	0.952	1.0612	1.0273	1.14		0.9825	0.9464	1.02032	0.9473	0.917	0.9265	1.0196	1.1629	0.924	0.9475		1.1456	1.0273	1.1575	1.2005	1.1456	1.1456	1.0273	1.1575	1.198	1.2266		1.2005	1.2266	1.1456	1.1479	1.2005	1.2005	1.2266	1.2005	1.2005	1.0273
462.14	1.1046	1.00231	1.1046	1.1046	1.051	1.051	1.00231	1.1046	1.0549	1.051		0.998	0.9825	1.02332	0.8188	1.00831	0.9979	1.0168	1.1046	1.01531	0.963		1.1309	1.0549	1.1343	1.1755	1.1309	1.1309	1.0549	1.1343	1.1566	1.2005		1.1755	1.2005	1.1309	1.1083	1.1755	1.1755	1.2005	1.1755	1.1755	1.0549
465.14	1.1455	1.00531	1.1455	1.1455	1.1629	1.1629	1.00531	1.1455	1.0612	1.1629		1.1455	0.991	1.1455	0.7659	1.01131	0.9989	1.0848	0.9587	1.01831	1.1105		1.1307	1.0612	1.1654	1.1513	1.1307	1.1307	1.0612	1.1654	1.156	1.1755		1.1513	1.1755	1.1307	1.191	1.1513	1.1513	1.1755	1.1513	1.1513	1.0612
468.14	1.0273	1.00831	1.0273	1.0273	1.1046	1.1046	1.00831	1.0273	1.1046	1.1046		1.0273	0.9627	1.0273	0.9265	1.01432	0.9627	1.1012	0.9464	1.02132	0.9923		1.125	1.125	1.1545	1.2082	1.125	1.125	1.125	1.1545	1.1349	1.1513		1.2082	1.1513	1.125	1.1239	1.2082	1.2082	1.1513	1.2082	1.2082	1.125
471.14	1.0549	1.01131	1.0549	1.0549	1.1455	1.1455	1.01131	1.0549	1.1455	1.1455		1.0549	0.8448	1.0549	0.9979	1.01732	0.9265	1.0564	0.9825	1.02432	1.0199		1.1262	1.1262	1.1732	1.2174	1.1262	1.1262	1.1262	1.1732	1.1539	1.2082		1.2174	1.2082	1.1262	1.1441	1.2174	1.2174	1.2082	1.2174	1.2174	1.1262
474.14	1.0612	1.01432	1.0612	1.0612	1.0273	1.0273	1.01432	1.0612	1.0273	1.0273		1.0612	0.9739	1.0612	0.9989	1.02032	0.9979	1.0612	0.991	1.02732	1.0262		1.1643	1.1643	1.143	1.1834	1.1643	1.1643	1.1643	1.143	1.1477	1.2174		1.1834	1.2174	1.1643	1.1098	1.1834	1.1834	1.2174	1.1834	1.1834	1.1643
477.15	1.14	1.01732	1.14	1.14	1.0549	1.0549	1.01732	1.14	1.0549	1.0549		0.9961	0.817	0.9464	0.9464	1.02332	0.9989	1.14	0.9627	1.03032	0.9611		1.1598	1.1598	1.1263	1.2014	1.1598	1.1598	1.1598	1.1263	1.1799	1.1834		1.2014	1.1834	1.1598	1.1395	1.2014	1.2014	1.1834	1.2014	1.2014	1.1598
480.15	1.051	1.02032	1.051	1.051	1.0612	1.0612	1.02032	1.051	1.0612	1.0612		0.9844	0.9196	0.9825	0.9825	0.991	0.9948	1.051	0.8448	0.998	0.9494		1.1533	1.1533	1.1451	1.2123	1.1533	1.1533	1.1533	1.1451	1.1314	1.2014		1.2123	1.2014	1.1533	1.1171	1.2123	1.2123	1.2014	1.2123	1.2123	1.1533
483.15	1.1629	1.02332	1.1629	1.1629	1.1046	1.1046	1.02332	1.1629	1.14	1.1046		0.9757	0.8473	0.998	0.991	0.9627	0.9448	1.1629	0.9739	0.9697	0.9407		1.1348	1.1348	1.1866	1.1705	1.1348	1.1348	1.1348	1.1866	1.1752	1.2123		1.1705	1.2123	1.1348	1.1542	1.1705	1.1705	1.2123	1.1705	1.1705	1.1348
486.15	1.1046	1.1046	1.1046	1.1046	1.1455	1.1455	1.1046	1.1046	1.051	1.1455		0.9402	0.8188	1.1455	0.9627	0.9448	0.9739	1.1046	0.817	0.9518	0.9052		1.1429	1.1429	1.1458	1.1638	1.1429	1.1429	1.1429	1.1458	1.1241	1.1705		1.1638	1.1705	1.1429	1.1269	1.1638	1.1638	1.1705	1.1638	1.1638	1.1429
489.15	1.1455	1.1455	1.1455	1.1455	1.0273	1.0273	1.1455	1.1455	1.1629	1.0273		0.9507	0.7659	1.0273	0.8448	1.0549	0.997	1.1455	0.9196	1.0619	0.9157		1.1661	1.1661	1.1359	1.169	1.1661	1.1661	1.1661	1.1359	1.1461	1.1638		1.169	1.1638	1.1661	1.1575	1.169	1.169	1.1638	1.169	1.169	1.1661
492.15	1.0273	1.0273	1.0273	1.0273	1.0549	1.0549	1.0273	1.0273	1.1046	1.0549		0.9587	0.9265	1.0549	0.9739	1.0612	1.0196	1.0273	1.0455	1.0682	0.9237		1.202	1.202	1.1215	1.1457	1.202	1.202	1.202	1.1215	1.1339	1.169		1.1457	1.169	1.202	1.1343	1.1457	1.1457	1.169	1.1457	1.1457	1.202
495.15	1.0549	1.0549	1.0549	1.0549	1.0612	1.0612	1.0549	1.0549	1.1455	1.0612		0.9464	0.9979	1.0612	1.0114	0.9464	0.9473	0.9948	1.1093	0.9534	0.9114		1.1705	1.1705	1.1446	1.198	1.1705	1.1705	1.1705	1.1446	1.147	1.1457		1.198	1.1457	1.1705	1.1654	1.198	1.198	1.1457	1.198	1.198	1.1705
498.15	1.0612	1.0612	1.0612	1.0612	1.14	1.14	1.0612	1.0612	1.0273	1.14		0.9825	0.8989	0.9961	1.0035	0.9825	0.8188	0.9448	0.9948	0.9895	0.9475		1.1895	1.1895	1.1655	1.1566	1.1895	1.1895	1.1895	1.1655	1.1479	1.198		1.1566	1.198	1.1895	1.1545	1.1566	1.1566	1.198	1.1566	1.1566	1.1895
501.15	1.1046	1.1046	1.1046	1.1046	1.051	1.051	1.1046	1.1046	1.0549	1.051		0.998	0.9464	0.9265	0.9849	1.0011	0.7659	0.8739	0.9078	1.0081	0.963		1.1241	1.1241	1.1402	1.156	1.1241	1.1241	1.1241	1.1402	1.1083	1.1566		1.156	1.1566	1.1241	1.1732	1.156	1.156	1.1566	1.156	1.156	1.1241
504.15	1.1455	1.1455	1.1455	1.1455	1.1629	1.1629	1.1455	1.1455	1.0612	1.1629		0.998	0.9464	0.9265	0.9849	1.0011	0.7659	0.8739	0.9078	1.0081	0.963		1.1461	1.1461	1.1672	1.1349	1.1461	1.1461	1.1461	1.1672	1.191	1.156		1.1349	1.156	1.1461	1.143	1.1349	1.1349	1.156	1.1349	1.1349	1.1461

## Sheet: Figure 1_J
Con	Con + Ad-NCLX	APPswe	APPswe+ Ad-NCLX
1.2506	1.2628	1.6125	1.6139
1.0625	1.0125	1.89318	1.9318
1.1104	1.3506	1.72	1.8844
1.3625	1.52332	1.914	1.9452
1.4625	1.60831	1.6625	2.6625
1.4506	1.3899	1.9015	2.9139
1.1104	1.4659	2.0301	2.318
1.4104	1.547	1.52	1.8222
1.625	1.1539	1.9893	2.5139
1.0625	1.4347	2.5212	2.69318

## Sheet: Figure 1_K
Time (s)	Con	Con + Ad-NCLX	APPswe	APPswe+ Ad-NCLX
0.1111	1	1	1	1
0.4445	1.00738	0.971346	0.962929	0.965944
0.7779	0.883603	1.03462	0.877957	1.04547
1.1113	0.962465	0.998143	0.944533	0.995363
1.4447	0.925666	0.981939	0.830807	1.0193
1.7781	0.924697	1.00748	1.00208	1.04758
2.1115	0.898749	1.051	0.95909	0.986694
2.4449	0.930716	0.991826	0.921236	1.01732
2.7782	0.858409	1.0179	0.942217	0.958996
3.1116	0.942196	1.08434	0.941822	1.02791
3.445	0.946518	1.1228	0.903498	1.0188
3.7784	0.912585	0.986314	0.949966	0.93191
4.1118	0.931404	1.01138	0.893662	1.05879
4.4452	0.911732	0.952417	0.914462	1.01943
4.7786	0.987503	0.989526	0.878431	0.956128
5.112	0.860807	0.980583	0.932307	0.945018
5.4454	0.92922	1.01985	0.923148	1.01961
5.7788	0.911201	1.02718	0.954191	0.936875
6.1122	0.921707	1.08129	0.939469	0.92825
6.4456	0.946645	0.99318	0.955087	0.960634
6.779	0.978936	0.999873	0.945167	1.04142
7.1124	0.883047	0.965514	0.939108	0.952791
7.4458	0.930447	1.01565	0.888556	0.987495
7.7792	0.987203	1.05268	0.898898	1.01391
8.1125	0.96686	1.01362	0.905359	0.993655
8.4459	0.932266	1.00051	0.872481	0.946814
8.7793	0.944246	1.06611	0.904009	1.00896
9.1127	1.02265	1.09148	0.908365	1.00443
9.4461	0.914678	1.01718	0.944891	0.969437
9.7795	0.899733	0.870418	0.931682	1.04886
10.1129	0.949011	1.00317	0.969745	1.06232
10.4463	0.92631	1.06726	0.932031	1.01528
10.7797	0.881713	0.932737	0.90402	0.951984
11.1131	0.915888	0.929746	0.918276	0.950564
11.4465	0.894581	0.962277	0.889302	1.01748
11.7799	0.886279	0.996225	0.963395	0.996725
12.1133	0.917245	1.02253	0.881751	0.995924
12.4467	0.985784	0.969352	0.882293	0.951544
12.7801	0.968315	0.983924	0.907909	0.981296
13.1134	0.946428	1.04472	0.899112	1.02975
13.4468	0.975174	0.970203	0.92871	1.01156
13.7802	0.85776	1.00333	0.97107	0.947134
14.1136	0.912357	0.965109	0.881684	1.02881
14.447	0.911022	1.0691	0.934944	0.988601
14.7804	0.946905	0.954194	0.901222	0.989814
15.1138	1.04549	1.02519	0.950843	1.00301
15.4472	0.953909	1.02345	1.00621	0.963522
15.7806	0.926158	1.04822	0.879466	0.973635
16.114	0.99727	0.971753	0.924374	1.04227
16.4474	0.96529	0.924814	0.922543	1.05202
16.7808	0.894525	0.964907	0.884212	1.01909
17.1142	0.870086	0.997562	0.917405	1.02275
17.4476	0.888675	0.970696	0.944229	1.00597
17.781	0.914634	0.940592	0.93651	0.971057
18.1143	0.901408	1.03672	0.907748	0.912964
18.4477	0.938799	0.934048	0.914198	1.03117
18.7811	0.916363	0.948983	0.972848	1.01683
19.1145	0.928615	0.968928	0.961443	0.93762
19.4479	0.938584	0.973247	0.953799	0.975449
19.7813	0.932663	1.00298	0.918978	1.00386
20.1147	0.927985	1.06567	0.903184	1.02649
20.4481	0.897312	0.968773	0.885563	1.01625
20.7815	0.907175	0.932398	0.901259	1.0025
21.1149	0.896653	0.936024	0.905282	0.996219
21.4483	0.920534	1.00715	0.925193	0.987426
21.7817	0.992029	1.02417	0.966762	0.989613
22.1151	0.919258	1.03274	0.934249	1.00337
22.4485	0.94926	0.976722	0.978629	1.0045
22.7819	0.958225	0.963096	0.900714	0.979369
23.1152	0.967539	1.04569	0.932318	1.0283
23.4487	0.93004	0.975114	0.957923	1.04817
23.782	0.921334	0.959278	0.935503	1.04529
24.1154	1.04175	0.962097	0.951928	1.06895
24.4491	1.06666	1.06843	0.910095	0.968412
24.7825	1.02286	0.996404	0.932246	1.06367
25.1159	0.931328	1.00697	0.887724	1.07925
25.4493	0.92152	0.988317	0.959219	1.03794
25.7827	0.849964	0.984356	1.01361	0.970858
26.1161	0.873073	0.954308	0.957316	1.09577
26.4495	0.989311	1.00023	0.890616	0.998241
26.7829	0.968332	1.00242	0.87065	0.948571
27.1163	0.96068	1.00883	0.925417	0.930184
27.4497	0.992105	0.977589	0.983807	1.03669
27.783	0.976567	1.07976	0.903778	0.966496
28.1164	0.933017	0.990737	0.957831	0.9331
28.4498	0.93051	0.950794	0.92082	1.05751
28.7832	0.940307	1.04434	0.963303	0.970612
29.1166	0.988571	0.91965	0.91961	0.945748
29.45	0.949243	1.0037	0.983159	0.981835
29.7834	0.987279	0.940238	0.978155	1.05562
30.1168	0.959641	0.928306	0.894007	1.03249
30.4502	0.877055	1.05799	0.94825	1.00229
30.7836	0.941605	1.00411	0.936486	0.985066
31.117	0.843298	1.01947	0.94472	0.897254
31.4504	0.949517	0.949523	0.978513	1.03806
31.7838	1.00784	0.996684	0.921299	1.0446
32.1172	0.938814	1.04855	0.928192	0.999809
32.4506	1.02327	1.0493	0.933421	1.02018
32.784	0.928154	0.989108	1.05229	1.03994
33.1173	0.96893	0.969019	0.967339	0.987768
33.4507	0.924844	0.99446	0.867953	1.00439
33.7841	0.970396	0.985272	0.889626	1.02804
34.1175	0.944404	1.01328	0.88556	1.02538
34.4509	0.934933	0.993035	0.960125	0.991589
34.7843	0.953495	1.00212	0.921567	0.951143
35.1177	1.0029	1.04846	0.892624	0.953088
35.4511	0.904519	0.990775	0.974459	1.02249
35.7845	1.10618	0.931075	0.973425	1.00272
36.1179	0.959022	0.91816	0.972498	1.0775
36.4513	0.918423	1.0509	0.991319	0.963513
36.7847	0.919574	0.986379	0.903707	1.02369
37.1181	0.966319	0.900366	0.934175	0.986845
37.4515	0.902072	0.958385	0.939755	0.976956
37.7849	0.948161	0.953942	0.939044	0.999195
38.1182	0.906364	0.990087	1.01397	1.04955
38.4516	0.939005	0.953669	0.935901	0.941663
38.785	0.930885	1.05105	0.983337	1.06185
39.1184	0.988179	0.950517	0.953752	1.0898
39.4518	0.972252	0.981398	0.90638	1.02599
39.7852	0.914384	0.95221	0.953928	0.990007
40.1186	0.87225	1.06893	0.957192	0.973781
40.452	0.939022	0.99327	0.931226	1.01242
40.7854	0.992127	0.942819	0.917526	1.03069
41.1188	0.917499	1.03312	0.903006	1.0389
41.4522	0.986333	0.937595	0.912122	1.02676
41.7856	0.976878	1.03223	0.907422	1.00043
42.119	0.974234	0.995264	1.00867	1.02088
42.4524	0.936796	1.01714	0.92219	1.06709
42.7858	1.0448	0.991892	0.950481	1.00876
43.1191	0.929291	0.963858	0.936486	0.961038
43.4525	1.00202	1.02397	0.869388	0.971834
43.7859	0.935156	0.981221	0.947981	0.998858
44.1193	0.971503	0.946975	0.92627	0.985235
44.4527	0.932721	0.938425	0.944232	0.98172
44.7861	0.944983	0.998938	0.992141	1.07773
45.1195	0.926783	0.972212	0.933298	0.992853
45.4529	0.994458	0.983205	0.961642	0.935975
45.7863	0.923293	0.962825	0.899735	1.0686
46.1197	0.971234	1.03086	0.914385	1.0478
46.4531	0.972842	1.04264	0.95699	1.00894
46.7865	0.976159	1.04327	0.998129	0.981281
47.1199	0.942717	1.04159	1.06674	1.05641
47.4533	0.920193	0.998316	0.987608	0.990639
47.7867	0.99942	1.04381	0.963173	1.02036
48.1201	0.913222	0.973636	0.924445	1.01773
48.4534	0.965146	0.995823	0.904534	1.0238
48.7869	0.907871	0.99502	0.895613	1.0286
49.1202	0.977958	0.923289	1.01416	1.08591
49.4536	0.899052	0.984068	0.936246	0.991018
49.787	0.879438	0.970476	0.918861	0.986273
50.1204	0.960018	0.985777	0.892569	0.897953
50.4538	0.949517	1.04636	0.931807	1.04099
50.7872	0.938402	1.01947	1.02993	1.03227
51.1206	0.928416	0.909211	0.990613	1.01561
51.454	0.896104	0.991751	0.972384	1.00454
51.7874	0.944497	1.0785	0.990702	1.04226
52.1208	1.07871	1.07639	0.993295	1.0222
52.4542	0.990748	0.921271	0.942938	1.00341
52.7876	0.895206	0.975614	0.968922	1.08778
53.121	0.989725	1.0242	0.973913	0.976109
53.4543	1.00692	1.02359	0.9655	1.09573
53.7877	0.971876	0.996607	1.00461	1.02505
54.1211	0.997382	1.03491	1.02534	1.12865
54.4545	0.987516	0.942762	1.05468	0.996439
54.7879	0.944985	0.997942	0.901337	1.07066
55.1213	0.908273	1.04068	0.918053	0.98258
55.4547	0.92491	0.890037	0.948693	0.957936
55.7881	1.02079	1.05185	0.997582	0.946293
56.1215	1.02317	0.987479	0.905392	1.00334
56.4549	0.943903	0.914851	0.920329	0.946939
56.7883	0.981475	1.07194	0.953032	1.00439
57.1217	0.950492	1.01782	1.01637	0.977775
57.4551	1.02295	1.05939	0.903238	1.07572
57.7885	1.04493	0.89403	0.926207	0.897858
58.1219	0.995971	1.07208	1.02258	1.02358
58.4552	0.993072	1.0197	0.9829	1.02179
58.7886	0.984896	0.978851	0.94384	1.02833
59.122	0.925093	0.954245	0.994668	1.0162
59.4554	0.927165	0.978851	1.03553	1.03277
59.7888	1.00181	1.006	0.970633	0.989683
60.1222	0.987761	0.969165	0.987672	1.00815
60.4556	0.97545	1.04137	0.946882	1.00642
60.789	0.964434	1.03323	0.972034	1.10605
61.1224	0.981526	1.03063	0.935879	1.02805
61.4558	0.958889	0.896693	0.925227	0.907961
61.7892	0.922639	1.06685	0.891301	1.11047
62.1226	1.06253	0.94704	0.975509	1.05133
62.456	1.04425	0.984336	1.00564	0.952844
62.7894	0.948867	1.00512	0.939453	1.00174
63.1228	0.98996	1.05725	0.931134	1.01309
63.4561	0.967478	1.00109	0.941266	1.0131
63.7895	1.03596	0.975745	0.950548	1.04706
64.1229	1.00674	1.06501	0.979282	1.04928
64.4563	0.979736	1.00664	0.939458	1.00821
64.7897	0.999385	1.01041	0.936124	1.00874
65.1231	0.983304	0.964608	0.932575	0.929148
65.4565	1.00501	0.960471	0.931284	1.00561
65.7899	1.0234	0.940655	0.937047	0.97995
66.1233	0.964592	0.951112	0.929019	1.01079
66.4567	0.963444	0.948654	0.945679	0.95888
66.7901	0.911267	0.946448	0.907679	1.05465
67.1235	0.943935	1.0584	0.897871	0.941749
67.4569	1.01998	1.01254	0.964565	1.01191
67.7903	1.04007	0.964869	0.878715	0.968152
68.1237	0.926075	0.985219	0.878634	1.0607
68.457	0.979041	1.01082	0.932713	0.999787
68.7904	0.917436	0.909042	0.966781	1.0125
69.1239	0.983512	0.958761	0.977496	1.06791
69.4572	0.931598	0.973677	0.917874	1.05368
69.7906	1.00096	1.0463	0.903077	1.03716
70.124	1.01028	0.971337	0.993587	0.995491
70.4574	0.992573	0.998311	0.951921	1.01143
70.7908	0.959146	0.984872	0.947394	1.03252
71.1242	0.949035	0.954295	0.921149	0.957925
71.4576	0.961536	1.0665	0.938212	1.0387
71.791	1.0094	1.0129	0.924543	0.970743
72.1244	0.913087	1.06371	0.891035	1.09405
72.4578	0.96889	1.01937	0.948869	0.93401
72.7912	0.961127	0.95363	0.969639	0.945402
73.1246	0.902978	0.999185	0.89889	1.00926
73.458	0.961477	1.06104	0.880787	1.00066
73.7913	0.983684	1.02218	0.962747	1.00021
74.1247	1.07864	0.941345	0.953394	1.00407
74.4581	1.06171	0.971915	0.987801	0.974333
74.7915	0.989561	1.01481	0.947791	1.04438
75.1249	1.01912	0.935436	0.95847	1.04668
75.4583	0.985471	1.03094	0.958926	1.02661
75.7917	1.02995	0.998816	0.946438	1.01469
76.1251	0.938268	0.936804	1.02085	1.05824
76.4585	0.986581	1.01447	0.883885	0.982356
76.7919	0.943045	0.987249	0.970907	0.992489
77.1253	0.980402	0.947278	0.98255	1.09057
77.4587	0.927929	1.00188	1.01268	1.10745
77.7921	1.00225	0.969031	0.945476	1.07136
78.1255	0.987822	1.03816	0.945832	1.04617
78.4589	1.0775	1.01828	0.992214	1.01188
78.7922	1.00832	0.937234	0.96906	1.05127
79.1256	0.917265	0.938308	0.971623	0.985638
79.459	1.02553	0.972109	1.06163	0.980163
79.7924	1.00331	0.965987	0.862698	1.04556
80.1258	0.945125	1.03987	0.941378	1.003
80.4592	0.985711	0.990779	0.941666	0.982117
80.7926	1.01337	1.06084	0.926565	1.00519
81.126	0.944294	1.01943	0.885726	0.939505
81.4594	0.996459	0.972294	0.978087	1.06103
81.7928	1.04328	0.89646	0.931427	1.05667
82.1262	1.00779	0.953588	1.08633	1.03392
82.4596	1.00542	0.896327	0.98672	1.06944
82.793	0.911872	1.05797	0.932428	0.968911
83.1264	0.868427	0.986286	0.933612	1.05961
83.4598	1.04549	1.03673	0.998169	1.03798
83.7931	0.967218	1.06669	0.924743	1.02023
84.1265	0.992751	1.00422	1.00369	1.04406
84.4599	1.04763	1.00707	0.984865	1.06821
84.7933	0.928416	0.966255	0.896453	1.05486
85.1267	0.946996	1.05092	0.901859	0.977052
85.4601	0.974258	1.08014	0.987005	1.07088
85.7935	1.0155	0.974585	0.974808	1.02534
86.1269	0.905529	0.952645	0.975618	1.09479
86.4603	0.907269	0.933835	0.970528	0.979396
86.7937	0.932859	1.00564	1.00808	0.989331
87.1271	0.975522	0.911639	0.911158	1.03149
87.4605	0.931502	1.03944	0.940955	1.07459
87.7939	0.971021	0.977538	0.914491	0.994247
88.1273	1.02545	0.939125	0.931035	1.02537
88.4607	0.985998	0.917797	0.977101	1.04936
88.7941	1.03413	0.967405	0.898192	0.969217
89.1274	1.01896	1.03248	0.978708	1.08654
89.4608	0.988081	0.929048	1.00942	0.973901
89.7942	0.960048	0.953726	0.916778	1.06812
90.1276	1.06152	1.03783	1.00679	1.03406
90.461	1.03403	1.01974	0.904857	1.07948
90.7944	1.00333	1.02824	0.974621	1.06739
91.1278	0.940246	1.04434	0.897199	1.0492
91.4612	0.982871	1.05506	0.968298	0.963697
91.7946	0.978401	0.99254	0.948419	1.06712
92.128	0.938672	1.02069	0.984275	1.03475
92.4614	1.00652	1.01495	0.95714	1.05958
92.7948	0.936532	1.01779	1.04809	0.978802
93.1282	0.984315	1.04738	1.02628	0.99495
93.4616	1.01468	0.984938	0.897383	1.01489
93.795	1.00758	1.03115	0.999272	1.10049
94.1284	0.961536	1.02725	0.957775	1.01931
94.4617	1.07506	1.01342	0.977912	1.04595
94.7951	1.00138	0.921109	0.973998	1.03574
95.1285	0.988444	0.979435	1.0064	1.0401
95.4619	0.914456	0.975381	0.92822	1.13
95.7953	0.974261	1.01024	0.913152	1.05391
96.1287	0.94412	0.961412	0.960355	1.01828
96.4621	0.97582	0.983777	0.980658	1.00595
96.7955	0.998442	0.994917	1.0269	1.00022
97.1289	0.947836	1.05847	0.9507	1.06114
97.4623	1.0389	0.943215	0.961163	1.03451
97.7957	0.926426	0.943129	1.01327	1.02754
98.1291	0.933258	0.963615	0.989867	1.06225
98.4625	1.06191	0.986054	0.949554	1.05146
98.7959	0.946881	1.06592	0.945629	1.07298
99.1293	0.970496	1.01705	0.968417	1.08469
99.4626	1.00225	1.02597	1.00122	1.07508
99.796	0.990896	1.05806	1.0085	1.0093
100.129	0.942811	0.950776	0.976484	0.945153
100.463	0.986333	1.04421	0.981457	1.10553
100.796	0.949104	1.05891	0.924379	0.961617
101.13	0.983918	1.06706	0.951979	1.06935
101.463	1.00424	1.02256	0.937532	1.00464
101.796	1.00376	1.03263	0.937394	1.02723
102.13	1.0315	0.987065	0.990789	0.980329
102.463	0.908551	0.914931	0.986439	0.98661
102.797	1.02708	1.04316	0.957904	1.02646
103.13	1.01869	0.978449	0.933516	1.01258
103.463	0.909986	1.02015	0.961355	1.01444
103.797	0.943474	1.02914	0.985775	0.99468
104.13	1.02745	0.972094	0.952829	1.03361
104.464	1.06201	0.980953	0.94176	1.08734
104.797	0.956157	1.02332	0.971117	0.931872
105.13	1.00046	0.885827	0.953735	1.01168
105.464	0.970923	0.902294	0.964544	1.00187
105.797	1.01876	0.893226	0.991052	1.08227
106.131	0.903543	1.03863	0.925878	0.963875
106.464	0.934354	0.922234	1.00946	1.09287
106.797	0.985256	0.963936	0.987801	1.01073
107.131	1.08973	0.971593	0.893122	0.942741
107.464	0.969042	0.981602	0.937158	0.995389
107.798	1.01393	1.00096	0.921388	1.02894
108.131	0.955966	0.947791	0.967126	0.964742
108.464	0.926431	0.925264	0.874431	1.03361
108.798	0.964467	1.0507	0.966978	0.96236
109.131	0.9738	0.914691	0.940805	1.00975
109.464	1.09335	0.946633	0.921883	1.03572
109.798	0.990967	1.00394	0.928866	0.928115
110.131	0.958471	1.06441	0.964454	1.09157
110.465	0.911405	1.02661	1.02964	1.04854
110.798	0.937857	0.98014	0.965996	1.05578
111.131	0.977926	0.962548	0.949663	1.03694
111.465	0.974067	1.05867	0.941611	1.08846
111.798	0.994066	0.951605	0.985077	1.00771
112.132	1.02039	0.917723	0.914991	1.04242
112.465	0.979841	0.964019	1.00065	1.03167
112.798	1.00118	1.01869	0.991463	1.11599
113.132	0.942157	0.965941	0.890814	1.01202
113.465	0.995639	1.04434	0.995254	0.970823
113.799	0.939691	1.01978	0.935593	1.03317
114.132	1.04268	1.05174	0.905733	1.03136
114.465	1.02193	1.10173	0.973188	0.975003
114.799	0.919828	0.978995	0.948588	1.05906
115.132	1.03041	1.01395	0.961027	0.994673
115.465	0.983003	1.01877	1.01886	1.00668
115.799	1.00199	1.02453	1.01207	1.01137
116.132	1.00652	0.995464	1.01879	1.02403
116.466	1.00158	1.08155	1.02549	1.02578
116.799	0.935439	0.88968	0.949035	1.0605
117.132	1.03039	0.916661	0.964614	1.11358
117.466	1.03238	0.996722	0.965426	1.01885
117.799	1.00247	1.00071	0.968831	1.08486
118.133	1.03613	0.918171	0.99066	1.07568
118.466	0.993831	1.03091	0.970256	1.08282
118.799	1.03278	1.12923	0.984782	1.04901
119.133	0.937022	0.985143	0.993537	1.07191
119.466	1.01829	1.01879	0.975544	1.06593
119.8	0.992492	0.983777	0.940583	1.00209
120.133	0.970572	0.982272	0.94751	1.07134
120.466	1.03935	0.950634	0.904961	0.96678
120.8	0.931842	1.01283	0.94384	1.05103
121.133	1.00791	1.05621	0.93431	1.05848
121.467	0.953186	0.944886	0.996193	1.11422
121.8	0.987575	0.899176	0.878826	1.0515
122.133	0.957785	0.924888	0.940744	1.06233
122.467	0.946822	1.03115	0.906394	0.999461
122.8	1.00095	1.00252	0.961643	1.03924
123.134	0.978631	0.984053	0.899403	1.10353
123.467	0.98519	0.923929	0.997413	1.0372
123.8	0.933106	1.20497	0.899077	1.04435
124.134	0.950208	0.98571	0.943797	1.0899
124.467	1.00422	0.996583	0.928897	1.03181
124.8	0.972047	0.980712	1.00764	1.08314
125.134	0.988713	1.15368	1.01252	1.06462
125.467	0.930611	0.941044	0.906913	1.05375
125.801	0.96971	1.00645	0.99786	0.985767
126.134	1.02347	0.959442	0.921771	1.06614
126.467	1.01641	0.940055	0.91168	1.06593
126.801	0.938004	0.953075	0.933193	1.00619
127.134	0.912589	1.01556	0.896763	1.01142
127.468	0.97727	0.990109	0.95919	0.997264
127.801	1.02067	0.908759	1.01768	0.958328
128.135	0.999003	0.989816	0.9543	1.03341
128.468	0.907109	1.02818	1.00659	1.02786
128.801	1.05702	1.03186	0.982623	0.994006
129.135	0.931211	0.90627	0.976587	1.0664
129.468	1.01384	0.9757	0.889626	1.08109
129.801	1.03228	0.966918	0.948327	1.01494
130.135	0.924408	1.04843	0.900822	0.9795
130.468	1.01625	1.00015	0.96478	0.997754
130.802	0.90957	0.947643	0.98084	1.04891
131.135	1.04211	1.01316	0.949792	1.01318
131.468	0.987205	0.971882	1.00634	1.00955
131.802	0.978631	0.94213	0.94961	0.999973
132.135	1.04157	1.01291	0.970222	1.1391
132.469	1.02378	0.998922	0.998549	1.0832
132.802	1.013	1.05046	0.951285	1.0491
133.135	1.00311	1.01447	0.935206	1.04148
133.469	1.0834	0.980206	0.952049	1.04678
133.802	0.949165	1.00853	1.04513	0.933812
134.136	0.935232	1.08757	0.949936	1.1085
134.469	1.05469	0.978384	1.01687	1.07745
134.802	1.03038	1.08343	0.931464	1.01537
135.136	0.999626	0.958731	0.849596	1.06103
135.469	0.947049	0.984028	0.87217	1.04461
135.803	0.942108	0.956382	1.00348	1.07286
136.136	0.962862	0.995711	1.00335	1.08691
136.469	0.932222	0.921286	0.99019	1.05363
136.803	1.01753	0.963445	0.954115	1.07329
137.136	0.987786	1.0084	0.963801	1.04546
137.469	0.935772	1.01764	0.916641	1.02311
137.803	1.0391	1.04326	0.98095	1.0506
138.136	0.997612	0.907024	1.00483	1.04692
138.47	0.972613	1.01426	0.958521	1.0387
138.803	0.947811	0.982637	1.00529	1.1071
139.137	0.995051	0.994436	0.994187	1.05135
139.47	1.01089	1.03948	1.01585	1.01992
139.803	1.03218	0.961301	0.976613	1.07672
140.137	1.00118	1.06182	0.923285	1.00419
140.47	0.993275	1.01381	0.961592	1.06889
140.803	0.946016	0.926266	0.955401	0.977588
141.137	0.986825	0.94915	0.959964	0.947659
141.47	1.02428	1.00961	0.966596	1.16492
141.804	0.996185	0.996348	0.940338	1.05658
142.137	1.05177	0.909365	1.00155	1.0831
142.47	0.938004	1.04634	1.00124	1.11768
142.804	1.02378	1.03204	0.938075	0.976905
143.137	1.04592	1.03629	0.978247	1.03448
143.471	0.975002	1.0211	0.925768	1.04284
143.804	0.944738	0.95925	0.986049	1.00535
144.137	0.964063	0.985135	0.961066	1.11864
144.471	0.908527	0.956951	0.995015	1.09923
144.804	1.00695	1.02199	0.977741	1.03018
145.138	0.961644	1.00829	0.978049	1.03305
145.471	0.948945	0.990535	1.01765	0.99674
145.804	0.882858	1.02813	0.982239	1.03547
146.138	0.952892	0.868568	0.904534	1.06812
146.471	0.935285	1.0132	0.916001	1.00399
146.805	0.96341	1.01236	0.914625	1.10735
147.138	0.976361	0.978638	1.01712	0.999472
147.471	1.03313	1.03766	1.02759	1.0473
147.805	0.899084	1.08849	0.927021	1.07431
148.138	0.974351	0.972708	1.00859	1.04743
148.471	1.04614	0.951157	0.990354	1.06749
148.805	1.03199	0.961508	0.953712	1.00214
149.138	0.9561	1.02043	0.943963	1.15993
149.472	0.978554	0.961771	0.973568	0.960233
149.805	0.956179	0.985447	0.978724	1.07559
150.139	0.936358	0.939691	0.930018	0.993575
150.472	0.98747	0.938106	0.979067	1.08225
150.805	0.966202	0.983201	1.06568	1.09697
151.139	1.04074	0.999429	0.960641	1.0197
151.472	1.00072	0.94962	0.989049	1.02926
151.805	0.997549	1.00756	0.9615	1.01689
152.139	0.986142	1.1067	0.972654	1.11943
152.472	1.03158	0.97964	1.01233	1.07238
152.806	0.91786	0.981757	0.996912	1.02722
153.139	1.04192	1.00375	1.06679	0.99334
153.472	0.960303	0.993026	0.998883	1.01456
153.806	1.04988	1.06024	1.00802	1.09267
154.139	1.00822	1.00372	0.98349	1.07948
154.473	1.00625	0.942584	0.970027	0.960216
154.806	0.931844	1.00567	0.974042	1.04
155.139	0.926793	1.01447	1.00018	1.02961
155.473	0.980333	1.02683	1.02873	1.05679
155.806	0.980015	1.00051	0.977483	1.00633
156.139	1.06555	1.0117	0.967387	1.0522
156.473	0.998611	0.971031	0.992834	1.05627
156.806	0.955601	1.04716	1.00619	1.09974
157.14	0.908547	1.04227	1.01252	1.06184
157.473	0.97453	1.07056	0.936599	0.990478
157.807	0.952101	0.986982	0.97303	0.991464
158.14	1.07231	0.992464	1.03969	1.04618
158.473	1.00842	1.01788	0.962567	1.00922
158.807	1.04328	1.00476	1.00878	1.03984
159.14	0.996564	1.01782	0.955262	1.07042
159.473	0.997333	0.936215	1.02166	1.06281
159.807	0.973266	0.963936	1.00743	0.96958
160.14	1.008	1.05703	0.941089	0.985483
160.474	0.901719	1.0615	0.961253	1.06047
160.807	0.973891	1.03977	0.949217	1.09102
161.14	0.974075	0.986438	0.983253	0.958696
161.474	1.01106	0.939492	0.959229	1.02887
161.807	0.998771	1.03111	1.03749	1.07418
162.141	0.945125	1.04827	0.997447	1.07063
162.474	0.980747	1.02975	1.03371	1.0627
162.807	1.0364	1.0247	0.995249	1.12968
163.141	0.978178	1.12703	0.953357	1.02611
163.474	0.943459	0.970579	0.943275	1.01545
163.808	0.98394	1.01342	0.975496	1.00836
164.141	1.06027	1.00051	0.930634	1.02724
164.474	0.950365	1.04287	0.920733	1.02409
164.808	0.994039	1.02075	1.00139	1.07282
165.141	0.922446	1.02972	1.01559	1.04929
165.475	0.985566	0.927072	0.994307	1.1705
165.808	1.01424	1.00727	0.963656	1.06602
166.141	0.949111	0.917256	0.980898	1.0035
166.475	0.955909	0.945983	0.950526	1.04156
166.808	0.98556	0.954865	0.962692	1.06446
167.141	1.07127	1.03853	0.991587	1.11308
167.475	0.958497	0.970356	0.966762	1.11745
167.808	0.944689	1.02949	0.965141	1.06513
168.142	0.958678	1.09827	1.03756	1.04009
168.475	1.02843	0.963853	1.01027	1.00025
168.809	1.02163	1.07167	0.981451	1.12967
169.142	0.904883	1.03107	0.94384	1.06423
169.475	0.961345	1.04845	0.977022	1.02416
169.809	1.00796	1.03965	1.00711	1.0424
170.142	1.02253	1.04916	0.939547	1.06107
170.475	1.02055	0.94785	1.06729	1.00766
170.809	1.04315	0.992352	1.00978	1.03942
171.142	1.0482	0.985471	0.962994	1.06009
171.476	0.979768	0.960426	0.907812	1.13574
171.809	1.00449	1.01295	0.952822	0.99674
172.142	0.881458	1.01967	1.02972	1.10146
172.476	0.941297	0.953029	0.916877	1.0383
172.809	0.967648	1.03132	0.967784	1.07565
173.143	1.02322	0.991093	0.921715	1.07219
173.476	1.04747	0.990046	0.983748	0.989103
173.809	0.972796	0.930666	1.00363	1.03673
174.143	1.01718	1.01345	0.994174	1.07948
174.476	0.983012	0.984609	0.965384	1.07993
174.81	1.0157	0.983773	0.971475	1.07265
175.143	0.965803	0.936401	1.02004	1.04156
175.476	1.01317	0.99717	0.984041	1.03471
175.81	0.9971	0.935633	0.974808	1.04331
176.143	1.02768	1.06473	0.920042	1.10753
176.477	0.952087	0.910582	0.951921	1.05306
176.81	0.938677	1.00282	0.981556	1.05941
177.143	1.01003	0.979068	0.959835	0.997264
177.477	1.04562	1.08842	0.997561	1.10115
177.81	0.902895	1.05278	1.03103	1.1311
178.143	0.990692	0.973194	0.935203	0.983381
178.477	1.0543	0.950536	0.9716	1.00308
178.81	0.973533	1.0726	0.962991	1.01326
179.144	1.01047	1.09196	0.968699	1.09519
179.477	0.983804	1.00928	0.925414	1.09504
179.811	0.99196	0.9595	0.955046	1.07485
180.144	1.02938	1.00418	1.01121	1.0625
180.477	0.996684	1.08284	1.00081	1.11039
180.811	1.06895	1.0223	0.902325	1.08623
181.144	1.0656	1.03861	1.04337	1.01601
181.477	1.02022	0.952073	0.926087	1.05991
181.811	1.01484	0.964831	0.985182	1.09267
182.144	0.919491	0.976785	1.03794	1.04646
182.478	0.957947	1.00582	0.926047	1.0174
182.811	0.977645	0.933445	1.00735	0.996866
183.144	1.03509	0.985186	0.973602	1.06026
183.478	1.06742	0.97791	0.989563	1.04726
183.811	1.04134	1.01862	0.979714	1.03974
184.145	0.986188	1.0018	0.950144	1.02004
184.478	1.01103	1.06804	1.01121	1.06703
184.811	1.00201	0.978659	0.999086	1.03784
185.145	0.918998	0.993066	1.0027	1.03319
185.478	0.940673	0.993152	1.0756	1.0391
185.812	1.08508	0.988881	0.912735	0.989675
186.145	0.964396	0.954655	1.01486	0.949599
186.478	1.01523	1.0186	0.963995	1.09206
186.812	1.00465	1.02252	1.04144	1.05303
187.145	1.00659	1.05313	0.931714	1.03031
187.479	0.959506	1.04811	0.999463	1.04718
187.812	0.997997	1.05253	0.966822	1.10619
188.145	0.929973	0.928281	1.0003	1.06249
188.479	1.07258	1.01848	1.0081	0.954753
188.812	0.974618	0.964027	1.02008	1.0266
189.145	1.09032	1.07161	1.00367	1.03698
189.479	0.980965	0.998379	0.988123	1.05732
189.812	1.03787	0.995149	0.979351	1.05516
190.146	0.974588	0.971025	1.04352	1.02775
190.479	1.03228	0.969843	0.975402	1.07552
190.813	1.01134	0.97743	0.956602	1.11131
191.146	0.986328	1.01291	1.00306	1.10181
191.479	1.00545	0.916542	1.06811	1.01328
191.813	0.970409	1.00917	0.921067	0.990223
192.146	1.11028	0.954263	1.02652	1.01208
192.479	1.11148	0.922736	0.991373	1.01968
192.813	0.994434	1.08629	1.03987	1.00986
193.146	1.00958	1.05444	0.954302	1.07204
193.48	1.04991	0.985767	0.975681	1.01585
193.813	0.932758	0.968579	0.99477	1.05234
194.146	0.959705	1.00779	1.01371	0.93512
194.48	0.957254	1.04729	0.944567	1.04262
194.813	1.06655	1.00983	1.0176	1.07343
195.147	0.937153	1.11552	0.964512	1.06238
195.48	0.962496	1.06295	0.987272	1.06428
195.813	1.00359	1.03111	0.985169	1.13024
196.147	0.977086	1.07451	0.996366	1.09889
196.48	1.03989	1.06319	0.981757	1.09073
196.814	1.01665	0.941072	1.02523	1.08604
197.147	1.01829	0.97021	0.953365	1.08682
197.48	1.01728	0.980017	0.941597	1.06526
197.814	0.990362	1.00139	0.970582	1.08111
198.147	1.01256	0.909952	1.00923	1.06874
198.48	1.04268	1.01717	0.972975	1.10037
198.814	1.05531	0.996063	0.999483	1.06732
199.147	1.06698	0.977179	0.971378	1.09947
199.481	1.01479	0.993911	0.899904	1.01983
199.814	1.06808	0.901026	0.956532	1.03024
200.148	0.931407	0.969102	0.948184	1.08368
200.481	1.01856	1.01462	0.965627	1.01354
200.814	0.968401	0.928026	1.01109	1.14912
201.148	1.00203	0.948654	0.952739	1.08917
201.481	0.988973	1.01947	0.959843	1.06151
201.814	1.016	0.988858	1.04836	1.07031
202.148	0.958045	1.0012	1.02162	1.05588
202.481	1.06562	1.1019	0.954302	1.04402
202.815	1.07529	0.972212	0.994187	1.05515
203.148	1.05009	0.938141	0.961077	1.1049
203.481	0.92406	0.949561	0.962307	1.07197
203.815	1.06198	1.04369	0.894173	1.0567
204.148	0.960912	0.957695	1.01061	1.08754
204.482	0.964325	0.941682	0.982202	1.12071
204.815	1.08151	0.973776	0.995015	1.08636
205.148	0.996542	1.00035	0.965726	1.09508
205.482	0.995119	0.984043	1.02336	1.0354
205.815	1.04594	0.981335	0.95772	1.04937
206.149	1.0005	1.07522	1.02496	0.988861
206.482	1.00088	0.979212	1.0146	1.0739
206.815	1.04422	1.01003	0.972978	1.13364
207.149	1.00333	1.04189	0.92908	1.06648
207.482	0.983841	1.04987	0.973197	1.09083
207.816	0.904729	0.942923	1.01239	1.1153
208.149	0.987895	0.979304	0.988625	0.98944
208.482	1.00421	1.01516	0.995134	1.06521
208.816	0.939877	1.00781	0.975209	1.0612
209.149	1.03449	0.927708	0.983095	0.981977
209.482	1.02207	0.992699	1.03257	1.08355
209.816	1.02185	1.07757	0.944006	0.962451
210.149	1.07281	1.07698	0.980171	1.14368
210.483	0.988841	1.08153	0.974949	1.08991
210.816	1.01709	0.993566	1.02559	1.12081
211.15	0.972537	0.989895	1.00446	1.08602
211.483	1.03563	1.08406	0.994061	1.0976
211.816	0.968861	1.03995	1.02365	1.02692
212.15	1.01494	0.975447	0.956194	1.06876
212.483	0.978482	0.943302	0.958916	1.07059
212.816	0.959774	0.985757	0.941785	1.07925
213.15	0.927358	1.06634	1.04654	1.04601
213.483	1.07692	1.06774	0.999484	1.01701
213.817	0.976073	0.917609	1.02196	1.10727
214.15	1.02843	1.00512	0.992626	1.10661
214.483	1.02315	1.05933	1.00822	1.02016
214.817	1.00804	0.938824	1.05608	1.05252
215.15	1.00444	1.01673	1.00095	1.06798
215.484	1.01003	1.01124	0.939876	1.0988
215.817	1.06519	1.03546	0.998938	1.09106
216.15	1.01222	0.950829	0.93588	1.0411
216.484	0.969252	0.98597	0.98084	0.976999
216.817	1.03303	1.07419	1.06661	1.10373
217.15	0.982619	1.07684	0.987722	1.04148
217.484	1.02176	0.979508	1.00133	1.1216
217.817	1.02053	1.02891	0.948587	1.10511
218.151	1.11976	0.998121	0.979789	1.0173
218.484	0.929447	1.04058	0.983993	0.990289
218.818	1.05861	1.00305	0.99477	1.08775
219.151	1.12369	0.999838	0.952413	1.06291
219.484	1.00203	1.02676	1.02249	1.04424
219.818	1.06902	0.970155	0.998994	1.02545
220.151	1.0265	1.03018	0.980315	1.05837
220.484	1.07115	1.07553	1.01149	0.982099
220.818	1.01344	1.08583	1.01942	1.0912
221.151	1.03908	1.03881	1.00574	1.0146
221.485	1.04032	0.987065	0.96478	1.09444
221.818	0.968038	0.910589	0.935762	1.09847
222.151	1.05767	0.969955	0.949356	1.11427
222.485	1.01366	0.938472	1.00488	1.13936
222.818	1.00094	1.04341	0.946417	1.06052
223.152	1.03404	1.08513	0.979722	1.0783
223.485	1.02048	0.961698	1.06964	1.06712
223.818	1.02085	1.05565	0.978224	1.06856
224.152	1.01802	0.944932	0.988159	1.14358
224.485	0.933838	1.02541	0.965068	1.06619
224.819	0.939139	1.01974	1.03809	1.0425
225.152	1.03644	1.02849	0.991929	1.05118
225.485	1.08215	0.975748	0.956776	1.01308
225.819	1.02326	0.898913	1.00639	1.04014
226.152	1.03881	0.959326	0.984807	1.06632
226.486	0.976626	1.03545	1.01614	1.06001
226.819	0.976673	1.03738	1.0308	0.982806
227.152	1.05507	0.996364	0.937279	1.04636
227.486	1.05726	1.10885	1.04389	1.08916
227.819	1.09972	0.997759	0.960965	1.05593
228.152	0.974904	1.01826	0.97318	1.06871
228.486	0.995	1.01327	0.95449	1.07414
228.819	1.00072	0.954645	1.00002	1.16186
229.153	1.08881	1.03169	1.05654	1.01215
229.486	1.00773	1.00775	0.973568	1.10077
229.82	1.05495	1.05416	0.983482	1.07757
230.153	0.998337	1.02008	0.967415	1.07102
230.486	0.999326	1.04834	1.00921	1.15146
230.82	0.946253	1.03254	0.978703	1.06512
231.153	0.973443	0.995364	1.02397	1.03001
231.486	0.934173	1.09388	0.984647	1.02788
231.82	0.962577	1.00641	1.044	0.997736
232.153	1.05687	1.07199	0.970701	1.06498
232.487	0.994958	1.13085	0.966607	1.05478
232.82	0.998217	1.06242	0.994395	1.03681
233.153	1.08909	0.953071	0.938183	1.11637
233.487	0.997985	1.0186	1.0334	1.09074
233.82	0.957185	0.990327	1.04654	1.1186
234.154	0.96925	1.08632	1.01197	1.02899
234.487	0.964791	1.01798	1.03737	1.04154
234.82	0.974735	0.97771	1.01701	1.06679
235.154	1.03606	0.999846	1.05996	1.04013
235.487	1.03254	0.953714	0.899467	0.968711
235.821	1.08557	1.06756	0.969984	1.10966
236.154	1.04634	1.09485	1.00514	1.06549
236.487	0.906553	1.01221	0.961282	1.02675
236.821	1.0185	0.975986	0.997613	1.07856
237.154	1.07832	1.01645	1.00543	1.13421
237.488	1.04536	0.992386	0.962767	1.09851
237.821	1.00247	1.05233	0.907677	1.10995
238.154	1.03157	0.95948	1.00099	1.06996
238.488	1.0029	1.06043	0.931883	0.983385
238.821	1.01097	1.07987	0.958225	1.09153
239.154	1.04998	0.900833	1.00398	1.05608
239.488	0.995764	0.973917	0.946416	1.15425
239.821	1.01987	1.01422	1.03051	1.04891
240.155	0.964565	1.10834	1.01721	1.09023
240.488	1.0934	1.02778	1.05971	1.08947
240.822	0.949829	1.12348	0.9661	1.00722
241.155	0.95303	0.98295	0.996348	1.0661
241.488	1.05442	1.00939	1.04746	1.08899
241.822	0.986091	0.986013	0.970527	1.16343
242.155	1.11193	0.988064	1.02051	1.04486
242.488	0.99352	0.967097	1.04862	1.08998
242.822	1.08251	0.936227	0.971563	1.06704
243.155	1.12578	1.07646	0.938137	1.11241
243.489	0.997703	1.05174	0.919729	1.07668
243.822	0.92463	0.945611	1.00753	1.1563
244.155	1.11541	0.993299	0.996243	1.12474
244.489	0.985209	1.07787	1.07588	1.07487
244.822	1.07351	1.02985	0.942072	1.05661
245.156	0.982166	0.953669	0.891255	1.06275
245.489	1.07424	0.956589	1.08965	1.14705
245.822	1.011	1.13634	0.974356	1.16531
246.156	0.976861	1.04112	1.0488	1.1071
246.489	1.00496	1.01717	1.01927	1.0266
246.823	1.04898	1.04057	1.01829	1.05478
247.156	1.12771	1.0606	1.04761	0.984725
247.489	1.03139	0.988317	0.971265	1.13539
247.823	1.00133	1.03584	0.925	1.10413
248.156	1.00873	0.99819	0.956218	1.11979
248.49	1.01103	1.0054	1.01798	1.05645
248.823	0.912749	1.04177	1.06869	1.06317
249.156	0.987411	0.902555	1.06892	0.997742
249.49	0.943662	1.08422	0.98568	1.04745
249.823	0.951934	1.02486	0.985637	1.1525
250.156	1.03977	0.91455	0.972761	1.02263
250.49	1.00599	1.01294	1.01256	1.12652
250.823	0.999356	1.06683	0.980247	0.970082
251.157	1.02475	1.04487	0.980455	1.08601
251.49	1.02957	1.01877	0.973602	1.14148
251.824	1.03228	0.948512	1.0397	1.01171
252.157	0.991559	0.965574	1.01135	1.04958
252.49	1.03977	1.00761	0.985366	1.0146
252.824	1.04831	0.996149	1.0448	1.14752
253.157	1.07449	1.0661	1.0175	1.0932
253.49	0.910822	1.00563	0.984947	1.03044
253.824	1.15057	0.998316	0.963216	1.16381
254.157	0.993927	0.918335	1.01765	1.07925
254.491	1.01508	0.999843	0.998432	1.12014
254.824	0.965599	1.03905	1.0663	0.99393
255.157	1.01074	1.03035	0.990364	1.07009
255.491	0.936495	0.984061	1.00377	1.08605
255.824	1.01836	1.02745	1.03021	0.991327
256.158	1.03552	0.997084	1.10095	1.04045
256.491	1.01364	0.916993	0.987118	1.0686
256.824	1.00697	1.0453	0.954677	1.09433
257.158	1.08399	1.01266	0.958566	1.04282
257.491	1.01598	0.974206	1.04274	1.0763
257.824	1.01893	1.0731	0.984905	1.09067
258.158	1.09316	0.955097	0.990304	1.01473
258.491	1.03541	0.997375	0.966169	1.1101
258.825	1.07488	1.05526	0.942417	1.06991
259.158	0.960207	1.08069	1.00866	1.04901
259.491	0.96474	1.01808	0.976163	1.08609
259.825	0.967426	0.990595	0.954681	1.10666
260.158	0.966025	0.950978	1.04526	1.04726
260.492	0.997581	0.945043	1.00584	1.06773
260.825	0.998737	1.04085	1.03877	0.996598
261.159	1.04887	0.999241	1.02972	1.08249
261.492	1.01667	0.971816	1.084	1.21361
261.825	1.04204	1.04976	1.03029	1.05219
262.159	0.986275	0.991521	1.00241	1.13492
262.492	0.983901	1.01103	0.994299	0.997374
262.825	1.00552	0.97497	0.988757	1.10084
263.159	1.0473	0.901642	1.04704	1.05763
263.492	1.06404	1.00259	0.901533	1.00363
263.826	0.956401	1.05424	0.977626	1.07253
264.159	0.99892	0.949523	0.918662	1.02025
264.492	0.962208	1.05547	1.02788	1.01269
264.826	1.03854	1.08417	0.948234	1.10556
265.159	1.06446	1.02231	1.00485	1.20385
265.493	0.990268	0.977346	0.958877	0.998762
265.826	0.96044	1.10364	0.986328	1.09743
266.159	1.01026	0.990102	1.01945	1.15328
266.493	1.01479	1.03726	0.877614	1.07856
266.826	0.995386	1.05141	1.0443	1.05593
267.16	1.03931	0.993478	0.946455	1.06254
267.493	0.918668	1.03607	0.932508	1.08943
267.826	1.08332	1.13459	0.979796	1.01455
268.16	1.02983	1.02643	1.03832	1.03223
268.493	1.06014	1.06943	0.929058	1.07902
268.827	1.02842	0.999386	1.0442	1.02724
269.16	0.984136	0.999573	1.02282	1.0583
269.493	1.0221	1.00387	1.02554	1.09915
269.827	1.03493	1.10834	1.00635	1.05177
270.16	1.00781	1.01099	1.03149	1.0541
270.493	0.925127	1.13544	1.00486	1.04454
270.827	0.907711	1.05495	1.03439	1.07923
271.16	0.985227	1.05599	0.974951	1.17454
271.494	1.06056	1.10468	1.07879	1.14117
271.827	1.02085	1.02156	0.992372	1.03412
272.16	0.999914	1.06334	0.987864	1.05991
272.494	1.01321	1.01694	0.936381	1.07993
272.827	1.07373	1.01563	0.938614	1.19577
273.161	1.04886	1.00037	1.07007	1.08708
273.494	1.00335	1.04381	0.987293	1.03938
273.827	1.0292	1.02078	0.919919	1.07666
274.161	0.965156	0.982617	1.02548	1.02875
274.494	1.01212	1.07503	0.996603	1.13714
274.828	0.943236	1.01793	0.998532	1.0353
275.161	0.937377	1.03207	0.908343	1.03323
275.494	1.05076	0.998128	0.978058	1.07735
275.828	1.02007	1.07472	1.02867	1.08089
276.161	1.04838	0.996776	1.06463	1.02775
276.495	1.01729	1.05177	0.97255	1.07119
276.828	1.0792	0.958597	1.04563	1.09225
277.161	1.0971	1.06473	0.979046	1.16404
277.495	1.03398	1.05981	0.929404	1.06472
277.828	0.978781	1.1087	0.909165	1.19315
278.161	1.0168	0.985429	0.992443	1.00383
278.495	0.996863	0.976118	1.05879	1.14367
278.828	1.06104	1.08287	1.06525	1.17856
279.162	0.993004	1.03107	0.985148	1.02548
279.495	1.06143	1.02597	1.04527	1.06427
279.828	0.989401	1.03042	0.993334	1.07277
280.162	0.959612	0.960816	0.964254	1.03173
280.495	1.11504	1.05854	1.03601	1.05325
280.829	1.01763	0.903493	1.00672	1.079
281.162	0.987423	1.00692	0.926168	1.12595
281.496	1.03905	0.956719	0.972446	1.05167
281.829	1.04009	1.01963	0.991788	1.05804
282.162	0.998337	1.02698	1.01225	1.11214
282.496	1.00788	1.07793	0.978647	1.0898
282.829	1.08968	1.12686	0.998812	1.18521
283.163	1.03498	1.10455	0.997987	0.948493
283.496	0.955829	1.00969	1.02048	1.0162
283.829	1.04606	1.03296	1.01297	1.08043
284.163	1.01383	1.03513	1.00915	1.07971
284.496	0.955378	0.99689	1.07674	1.0495
284.829	1.03617	1.1024	0.981693	1.00015
285.163	0.968087	1.04447	1.05448	1.01565
285.496	0.969655	1.03526	0.992722	1.05658
285.83	0.979011	0.951057	1.0205	1.07265
286.163	1.13304	1.07956	0.974256	1.07648
286.496	1.04894	1.09776	1.03948	1.1258
286.83	1.07158	1.05174	0.901833	1.03274
287.163	1.10263	1.17145	0.996499	1.0604
287.497	1.00957	0.988504	0.976123	1.09128
287.83	1.0292	1.06397	1.11946	1.09171
288.163	1.05442	1.02612	0.967616	1.08175
288.497	0.991147	0.94245	1.05605	1.11545
288.83	1.04438	1.00056	0.951701	1.05565
289.164	1.04549	1.02867	1.0244	1.17303
289.497	1.02363	0.940007	1.02481	1.1244
289.83	1.02791	1.02199	0.96737	0.996824
290.164	0.961607	0.999811	0.930921	1.10568
290.497	1.06079	1.11997	1.01451	1.11228
290.831	1.05531	1.01443	0.975339	1.1012
291.164	0.993168	1.0136	1.01248	1.05797
291.497	1.04044	1.01831	1.01843	1.0682
291.831	0.994409	0.916089	1.03754	1.08452
292.164	1.08343	1.04173	1.03789	1.06708
292.497	1.0308	0.967494	0.991373	1.09124
292.831	0.918335	0.969228	1.01361	1.02105
293.164	1.10277	1.02886	0.978376	1.12688
293.498	0.995147	0.970265	0.994659	1.07193
293.831	1.07276	0.967951	1.05282	1.03079
294.164	1.02453	1.01746	1.00562	1.04222
294.498	0.963033	1.00016	0.980308	1.0266
294.831	1.0599	0.980986	0.969241	1.11546
295.165	1.02877	1.13365	0.99119	1.05644
295.498	1.00113	1.06537	0.939892	1.02234
295.831	1.02121	1.07689	0.903508	1.14543
296.165	0.993408	1.02595	0.93593	1.11289
296.498	1.12412	1.04011	0.968074	1.06576
296.832	1.0036	1.02917	1.06723	1.11839
297.165	0.979677	0.98466	1.02707	1.11049
297.498	1.04678	0.939644	1.03934	1.03204
297.832	0.967489	1.06804	0.959074	1.11843
298.165	1.02103	0.960019	0.996391	1.09028
298.499	0.988312	1.05806	0.933472	1.10268
298.832	1.03352	1.01509	0.98601	1.16757
299.165	1.05792	0.992413	1.0005	1.13793
299.499	1.02249	1.12857	1.00577	1.05993
299.832	1.06221	0.993695	1.03548	1.11843
300.165	1.01676	1.10539	0.988517	1.10751
300.499	1.11133	1.06959	1.06498	1.03268
300.832	1.06905	1.02187	0.961182	1.11066
301.166	0.982821	1.00939	1.00468	1.03598
301.499	1.01915	0.976213	0.967463	1.07525
301.832	1.0053	0.970973	1.03441	1.02561
302.166	1.09755	1.04791	0.997502	1.10807
302.499	0.96893	1.07393	1.00391	1.06253
302.833	1.14969	0.997615	0.993695	1.08675
303.166	1.04174	0.944939	0.989269	1.04742
303.5	1.07154	1.06006	0.995249	1.07517
303.833	1.03477	1.06952	0.979423	1.05405
304.166	0.920492	0.974818	0.943963	1.07296
304.5	0.999758	1.02952	0.929857	1.18384
304.833	0.983995	1.00361	0.994424	1.08814
305.166	0.986115	1.0199	1.01371	1.05852
305.5	1.02611	1.04021	1.00061	1.08424
305.833	0.984785	0.990158	1.04108	1.10753
306.167	1.08542	1.15684	0.987413	1.05682
306.5	0.954579	1.00961	0.955069	1.21728
306.833	1.01747	0.953383	1.03028	1.12656
307.167	1.04057	0.947427	0.985683	1.06435
307.5	0.997727	0.986332	0.996894	1.11733
307.834	1.07052	1.0053	0.995623	1.10918
308.167	1.01342	0.929882	0.969188	1.04869
308.5	0.982166	1.04675	0.934607	1.0306
308.834	1.04879	1.06313	0.98959	1.07383
309.167	1.03515	1.05641	1.02056	1.09199
309.5	0.971356	0.9476	1.01901	1.10308
309.834	0.971454	1.08024	0.938335	1.07258
310.167	1.02713	0.972977	0.998533	1.04824
310.501	0.95443	1.00147	0.971823	1.10637
310.834	0.97905	1.08094	1.03351	1.07006
311.168	1.05406	1.02001	0.992709	1.1146
311.501	0.968464	1.09949	0.966473	1.09326
311.834	1.05884	1.03132	1.0828	1.04785
312.168	0.957723	1.11768	0.91941	1.11663
312.501	1.04194	0.916773	1.02116	1.0821
312.835	1.02477	1.06656	1.03842	1.09795
313.168	1.05425	0.989493	0.878828	1.13231
313.501	1.08467	1.10911	1.06296	1.15714
313.835	0.978896	1.03778	1.04077	1.08506
314.168	1.12107	1.00338	1.01194	1.14939
314.501	1.06157	1.03421	0.959862	1.05831
314.835	1.04889	1.01422	0.96681	1.04641
315.168	1.04363	1.06866	0.998369	1.1273
315.502	1.05721	1.07108	0.990169	1.00432
315.835	1.0105	1.04594	0.937629	1.03541
316.168	1.02272	0.965536	0.996836	1.05312
316.502	1.04508	1.09631	0.948145	1.10199
316.835	0.995634	1.0557	0.997937	1.13016
317.169	0.949631	1.05463	0.998991	1.03422
317.502	1.06385	0.990625	0.983093	1.07025
317.835	0.938133	1.00526	1.02179	1.12995
318.169	0.984536	1.02762	1.06037	1.12687
318.502	0.959234	1.10802	0.94948	1.10521
318.836	0.963654	1.01963	1.05397	1.025
319.169	1.00578	1.07984	1.09464	1.07855
319.502	1.05785	1.12339	0.976808	1.17971
319.836	1.0827	1.03424	0.998991	1.11834
320.169	1.00728	0.976023	1.02618	1.0986
320.503	1.02103	0.951762	0.949186	1.09088
320.836	0.99196	0.993197	0.942627	1.0635
321.169	1.08348	0.913735	0.991361	1.09626
321.503	1.05344	1.0475	0.983206	1.09488
321.836	1.11384	1.01667	1.01039	0.967583
322.169	1.04244	1.01234	0.97949	1.15045
322.503	1.00717	0.973063	0.947981	1.08481
322.836	1.04681	1.0751	1.0008	1.03702
323.17	0.979166	1.01803	1.00046	1.00628
323.503	0.992842	0.991321	1.03327	1.01665
323.836	1.06194	1.02411	1.0687	1.06699
324.17	1.03692	1.12328	1.03825	1.08306
324.503	0.951597	1.03039	0.98232	1.14665
324.837	0.963621	1.02557	1.01011	1.14085
325.17	1.04592	1.10616	0.942449	1.13249
325.503	1.07125	1.12488	0.995374	1.05369
325.837	1.02652	1.10674	0.947592	1.05102
326.17	1.04398	1.01943	0.937126	1.05741
326.504	0.999748	1.01676	1.01362	1.0935
326.837	1.0314	1.0688	1.00105	1.06827
327.17	1.02535	1.03807	1.06194	1.15027
327.504	1.05734	1.05643	0.959722	1.11134
327.837	0.990259	0.983186	1.02109	1.14492
328.171	1.06589	1.03348	1.00764	1.10611
328.504	1.0495	1.02082	0.936373	1.11012
328.837	1.01583	1.05843	1.08968	1.12565
329.171	0.991559	1.10932	1.02077	1.13082
329.504	1.11499	1.02669	1.04705	1.13498
329.837	1.00555	0.915969	1.0185	1.05831
330.171	1.08507	1.13177	0.98767	1.04733
330.504	1.02615	1.05351	1.04925	1.14721
330.838	0.971614	1.07615	1.01938	1.12905
331.171	0.983416	1.00074	1.04386	1.08278
331.504	1.01349	1.05656	1.12119	1.1378
331.838	1.06177	0.957632	0.997233	1.03107
332.171	0.993939	1.04592	0.968203	1.10372
332.505	1.02973	1.01953	1.00292	1.10274
332.838	1.01068	1.09093	0.968748	1.07852
333.172	0.990085	1.04126	0.979871	1.04843
333.505	1.03567	0.917617	0.977918	1.10468
333.838	1.08981	1.03728	1.00918	1.04234
334.172	0.994811	0.897402	0.97205	1.10383
334.505	1.05072	1.05799	1.02432	1.07337
334.838	1.12003	0.99391	1.02792	1.09456
335.172	1.02185	1.01611	1.03575	1.09095
335.505	0.978434	1.0125	1.02174	1.16439
335.839	1.13666	1.10301	1.00517	1.06129
336.172	1.01978	1.08523	0.951983	1.05029
336.505	1.0148	1.08518	0.935313	1.12185
336.839	0.960282	0.965866	0.951863	1.10937
337.172	1.05795	0.988858	1.01106	1.146
337.506	1.04731	0.98119	1.06428	1.13603
337.839	1.04579	1.00023	1.08258	1.13147
338.172	0.916392	1.10528	1.02526	1.10949
338.506	1.03287	1.07075	1.04602	1.09862
338.839	0.987134	0.89418	0.968917	1.10025
339.173	1.03294	0.99083	1.01678	1.1038
339.506	1.07561	1.10445	1.03585	1.10099
339.839	0.993908	1.05548	0.982154	1.06873
340.173	1.04119	1.08318	0.980963	1.12454
340.506	0.998352	1.04043	0.978044	1.09016
340.84	1.02115	1.09632	0.959434	1.08683
341.173	1.03911	1.1004	0.980898	1.03686
341.506	1.0905	0.97639	0.9932	1.11206
341.84	1.11153	1.0288	0.993645	1.08828
342.173	1.02059	0.977458	1.00461	1.09391
342.507	0.989745	1.05695	1.04146	1.07878
342.84	0.94882	1.03967	0.95449	1.05005
343.173	1.16413	1.1087	0.981999	1.14545
343.507	1.10782	0.949489	0.998459	1.04601
343.84	0.952378	1.00347	1.00983	1.13529
344.173	1.0727	1.0175	1.00806	1.04632
344.507	1.02911	0.951238	0.960783	1.01717
344.84	0.93637	1.00648	0.979125	1.03768
345.174	1.00558	1.02072	1.01005	1.12165
345.507	1.1036	1.04061	1.02891	1.05578
345.84	0.984136	1.07502	1.05102	1.00624
346.174	1.04002	1.02286	0.999616	1.11207
346.507	1.02895	1.07543	1.03024	1.08066
346.841	1.06541	0.998187	1.02158	1.09753
347.174	1.07203	0.971072	0.981583	1.07621
347.507	1.00384	1.05068	0.930752	1.06549
347.841	1.05605	0.965689	0.993075	1.05851
348.174	1.0109	1.0414	0.925789	1.08696
348.508	0.939695	0.961275	1.01166	1.08648
348.841	1.00781	1.08299	0.996111	1.11754
349.174	1.11084	1.06384	0.983404	1.09944
349.508	0.950289	0.986885	1.03581	0.98184
349.841	1.00024	1.01928	0.948804	1.05851
350.174	1.00247	1.05708	0.977817	1.0394
350.508	0.983919	1.04685	0.990873	1.15238
350.841	1.02913	1.13623	0.997765	1.1025
351.175	1.05371	1.06576	1.0228	1.03124
351.508	1.09495	1.0463	1.02078	1.11996
351.841	0.942336	1.05099	0.899899	1.05303
352.175	1.04452	1.00829	1.05501	1.03473
352.508	1.02003	1.07767	1.02688	1.05528
352.842	1.07259	1.09977	0.939582	1.11026
353.175	1.01011	1.14906	1.02245	1.11928
353.509	0.970377	1.07956	0.978058	1.07052
353.842	1.03525	1.03357	1.02065	1.10643
354.175	0.981382	1.0856	1.09818	1.01692
354.509	1.05027	1.09909	0.983175	1.09421
354.842	1.12269	1.04851	0.996623	0.99929
355.175	0.987393	1.01018	0.988085	1.11633
355.509	1.00179	1.15673	1.07623	1.01297
355.842	0.907706	1.03666	0.999513	1.04267
356.176	1.06425	1.00308	1.0069	1.14907
356.509	0.992582	0.976906	1.06666	1.19633
356.842	1.02678	1.12211	0.932678	1.10623
357.176	1.07433	1.13619	0.963031	1.18802
357.509	0.999936	1.04433	1.03734	1.08092
357.843	1.02485	1.03402	1.02796	1.10198
358.176	1.0225	0.982058	0.96481	1.04277
358.509	0.984093	1.09682	1.00455	1.10853
358.843	0.960684	1.09782	1.01073	1.09248
359.176	0.992029	0.934095	1.02417	1.09282
359.51	1.0526	1.04916	1.02212	1.05547
359.843	1.10572	1.05211	1.04509	1.04662
360.176	1.01239	1.00995	1.01639	1.02594
360.51	0.970316	1.02574	0.986109	1.06148
360.843	1.0856	1.0392	0.980329	1.00207
361.177	0.928909	1.04382	0.966902	1.11039
361.51	1.08332	0.985226	1.00122	1.04805
361.843	1.00469	1.06602	0.909197	1.14257
362.177	1.01042	1.12211	1.04253	1.14153
362.51	1.05837	1.16034	0.995977	1.06794
362.844	1.02594	1.06206	1.02187	1.04093
363.177	1.05488	1.01249	0.91642	1.08042
363.51	1.05794	1.11599	0.949106	1.02515
363.844	1.18753	1.01847	1.02141	1.01675
364.177	0.998692	1.07629	0.972975	1.08282
364.51	1.04112	1.11552	0.946796	1.12216
364.844	1.02379	0.959978	1.03532	1.03336
365.177	1.0683	1.07983	0.920487	1.16837
365.511	1.01237	1.13535	0.997831	1.09018
365.844	1.07196	1.03988	0.979119	1.09258
366.177	1.01322	1.02616	0.961416	1.06707
366.511	1.03953	1.09688	0.994129	1.112
366.844	1.01874	1.08988	1.00678	1.04799
367.178	1.07928	1.09042	0.989771	1.08389
367.511	0.994512	1.04645	0.967439	1.11465
367.844	1.07884	0.999636	1.03828	1.06172
368.178	1.02303	1.09289	1.03812	1.01101
368.511	1.07738	1.00928	0.946484	1.11445
368.845	1.05234	1.06174	1.03406	1.07971
369.178	1.08264	1.11164	1.00959	1.15996
369.511	1.03662	1.07393	1.02864	1.04185
369.845	1.03669	1.05808	1.08612	1.07202
370.178	1.04147	1.03017	0.984639	1.11301
370.512	1.03017	1.0189	1.00577	1.15436
370.845	1.02817	1.08953	1.04488	1.1019
371.178	0.927037	0.96411	0.957553	1.00642
371.512	1.05173	1.0344	1.07914	1.11694
371.845	1.05323	1.02559	0.915047	1.12068
372.178	1.05215	1.05174	1.04257	1.01464
372.512	1.03932	1.09881	1.01897	1.08929
372.845	1.02609	0.964422	1.04409	1.05715
373.179	1.07048	1.01218	1.06984	1.04402
373.512	0.978144	0.992836	1.01379	1.1313
373.845	0.964713	0.998255	1.02727	1.08884
374.179	1.07203	1.0418	1.02851	1.07902
374.512	1.13019	1.01986	0.983691	1.01884
374.846	1.04109	1.08586	0.975737	1.07706
375.179	1.06829	1.01623	1.0138	1.08983
375.512	1.03796	1.00917	1.00672	1.07283
375.846	1.09544	1.0978	0.95817	1.11113
376.179	1.09437	1.0217	0.948127	1.08938
376.513	1.08682	1.04249	1.1292	1.09973
376.846	1.02374	1.1013	0.992456	1.1584
377.179	1.07995	1.1105	0.99697	1.05167
377.513	1.0262	1.05319	0.92781	1.06105
377.846	1.02128	1.03637	1.004	1.1232
378.18	1.05799	1.09935	1.00438	1.06963
378.513	1.09742	1.091	1.08028	1.12116
378.846	1.00909	1.01951	1.03978	1.05513
379.18	1.0448	1.04607	0.948293	1.16451
379.513	0.970752	1.10334	1.09174	1.08258
379.847	0.934051	1.08466	1.02716	1.11259
380.18	1.00557	1.05786	1.02368	1.16857
380.513	1.03112	1.06298	1.06193	1.13077
380.847	1.0795	0.957237	1.00542	1.05344
381.18	0.985344	1.03741	0.984259	1.13425
381.513	1.05205	1.05839	1.03684	1.09553
381.847	1.04237	1.1002	0.925175	1.02918
382.18	0.984267	0.97134	0.957324	1.07709
382.514	0.982885	1.02126	1.03724	1.15298
382.847	0.995675	1.05414	1.03161	1.16108
383.181	1.07939	0.96515	1.00229	1.02269
383.514	0.98553	0.965739	0.984935	1.06133
383.847	1.05524	1.05192	1.013	1.0636
384.181	1.02079	1.02754	1.00263	1.10771
384.514	1.01285	0.948662	1.01603	1.14963
384.848	1.02134	1.01852	1.07468	1.16717
385.181	1.13745	0.981473	0.93182	1.06028
385.514	1.01849	1.05787	0.951604	1.15806
385.848	0.999944	1.02286	1.03137	1.07804
386.181	1.02689	1.04561	0.994275	1.01894
386.514	1.06425	1.0794	0.991805	1.14318
386.848	0.951753	1.00093	1.02788	1.10611
387.181	1.03281	1.01211	1.02092	1.07423
387.515	1.07711	1.01625	0.978961	1.00705
387.848	1.02097	1.05327	1.02161	1.06159
388.181	1.07409	0.943687	0.982956	1.07617
388.515	1.07191	1.07739	0.996954	1.06503
388.848	1.07466	1.10897	0.986957	1.04413
389.182	1.03391	1.00393	0.922624	1.09543
389.515	1.06846	1.02488	0.990385	1.05442
389.848	1.05624	1.01447	0.9955	1.03659
390.182	1.02778	1.07846	0.999813	1.11443
390.515	1.00784	1.04251	1.02732	1.09407
390.849	1.06197	1.02793	0.968623	1.01166
391.182	0.917742	0.968703	0.895738	1.09244
391.515	1.05547	1.01108	0.997819	1.04939
391.849	1.06518	1.07151	0.94122	1.09058
392.182	1.02197	1.08259	1.02404	1.05048
392.516	1.04955	1.07382	0.947652	1.07007
392.849	1.05255	1.02056	1.05087	1.11277
393.182	1.0343	0.965218	1.02269	1.13107
393.516	1.00653	1.07793	0.98158	0.994148
393.849	1.04508	1.0643	1.08759	1.065
394.182	1.08041	1.10595	0.95547	1.05653
394.516	1.02843	0.967216	0.975306	1.09589
394.849	0.998122	0.913005	1.02194	1.09922
395.183	1.0536	0.967494	1.04827	1.1912
395.516	1.02457	1.06129	1.00378	1.10388
395.849	1.07793	1.03349	1.03126	1.09658
396.183	1.04382	1.10084	1.00369	1.06902
396.516	0.953184	1.07483	1.01973	1.14978
396.85	1.03653	1.08327	1.03373	1.08066
397.183	1.08511	1.12193	0.986791	1.12337
397.516	1.03917	0.971131	1.02646	1.14886
397.85	1.07529	1.04263	1.00249	1.11364
398.183	0.974713	1.03144	1.00871	1.08831
398.517	1.10894	1.13271	1.0118	1.08118
398.85	1.01157	1.01291	1.00299	1.14923
399.183	1.0531	1.06843	0.967424	1.12264
399.517	1.0472	1.03155	0.972981	1.04794
399.85	1.00746	0.944731	1.04054	1.1321
400.184	1.04039	1.81406	0.982281	1.14541
400.517	1.6179	1.82643	1.77211	1.38284
400.851	1.54276	1.92277	1.56131	1.93447
401.184	1.78781	1.89687	1.62147	1.79236
401.517	1.60526	1.83088	1.60797	1.97543
401.851	1.66586	1.90552	1.65194	1.73804
402.184	1.50047	1.93837	1.45196	1.81973
402.517	1.62567	1.88386	1.68232	1.91584
402.851	1.49094	1.7877	1.62896	1.76223
403.184	1.51665	1.81009	1.56267	1.77701
403.518	1.50441	1.57291	1.61536	1.72769
403.851	1.49057	1.84895	1.60316	1.82565
404.185	1.44794	1.84747	1.6257	1.79907
404.518	1.40383	1.67628	1.4831	1.81226
404.851	1.36423	1.6579	1.5779	1.77281
405.185	1.39435	1.85788	1.66948	1.80782
405.518	1.43656	1.69677	1.542	1.72738
405.852	1.42312	1.64831	1.56971	1.73766
406.185	1.45652	1.75751	1.65932	1.75702
406.518	1.35553	1.51988	1.55205	1.72261
406.852	1.28514	1.5912	1.53915	1.83761
407.185	1.36259	1.63731	1.63433	1.68386
407.518	1.49389	1.58827	1.53576	1.79506
407.852	1.31065	1.54181	1.49038	1.69494
408.185	1.32344	1.42127	1.53292	1.75226
408.519	1.34159	1.63236	1.56112	1.76121
408.852	1.36915	1.49566	1.54844	1.64589
409.185	1.38715	1.45678	1.43284	1.94791
409.519	1.37342	1.42687	1.51967	1.68139
409.852	1.29808	1.46088	1.73504	1.58604
410.186	1.35737	1.48007	1.51966	1.68775
410.519	1.25171	1.42802	1.52096	1.65202
410.852	1.22619	1.47014	1.5491	1.56507
411.186	1.34105	1.38889	1.42657	1.68836
411.519	1.27923	1.49032	1.46812	1.54626
411.853	1.32185	1.30207	1.49374	1.64121
412.186	1.36863	1.372	1.4769	1.55907
412.519	1.24309	1.35305	1.56955	1.57437
412.853	1.16285	1.37291	1.46096	1.56384
413.186	1.2067	1.34645	1.54537	1.5406
413.52	1.3774	1.31936	1.57527	1.48625
413.853	1.22827	1.32785	1.36216	1.61619
414.186	1.22773	1.5274	1.43328	1.50836
414.52	1.26437	1.47139	1.34566	1.53916
414.853	1.17188	1.41964	1.46295	1.6365
415.186	1.17688	1.39054	1.4748	1.54995
415.52	1.21212	1.24262	1.53542	1.47078
415.853	1.30831	1.29746	1.51142	1.5644
416.187	1.22549	1.36681	1.43619	1.66214
416.52	1.21187	1.34872	1.34559	1.54832
416.853	1.2387	1.22673	1.34173	1.50434
417.187	1.23046	1.28083	1.44295	1.52519
417.52	1.21066	1.29041	1.48584	1.49482
417.854	1.16756	1.32123	1.45355	1.50568
418.187	1.09604	1.30101	1.42805	1.50781
418.52	1.12132	1.18865	1.33266	1.43481
418.854	1.17514	1.22735	1.35301	1.3774
419.187	1.17694	1.47636	1.50151	1.27349
419.521	1.09302	1.18973	1.32177	1.36162
419.854	1.17416	1.22835	1.27367	1.55731
420.187	1.16648	1.22282	1.37648	1.39192
420.521	1.18186	1.24873	1.3227	1.52138
420.854	1.13548	1.29494	1.4082	1.37506
421.188	1.09622	1.19047	1.34966	1.36397
421.521	1.22516	1.25547	1.46551	1.31884
421.854	1.16845	1.30727	1.34765	1.39059
422.188	1.17683	1.23033	1.40556	1.36414
422.521	1.17775	1.24806	1.4128	1.45542
422.855	1.2279	1.10685	1.3109	1.48529
423.188	1.11013	1.13275	1.27723	1.33166
423.521	1.04637	1.27993	1.34125	1.33532
423.855	1.12769	1.28322	1.3442	1.40727
424.188	1.15343	1.21671	1.22155	1.32639
424.522	1.11616	1.30812	1.17596	1.38015
424.855	1.1987	1.21367	1.45296	1.40684
425.188	1.09308	1.14264	1.34694	1.38262
425.522	1.11616	1.18561	1.33662	1.30271
425.855	1.07034	1.27445	1.34469	1.3878
426.189	1.08318	1.17741	1.2955	1.3783
426.522	1.18424	1.2235	1.29552	1.29996
426.855	1.13297	1.25246	1.26885	1.36723
427.189	1.03696	1.0825	1.36002	1.3466
427.522	1.13142	1.26733	1.26539	1.21708
427.855	1.07939	1.21561	1.25676	1.35305
428.189	1.17534	1.13329	1.27467	1.342
428.522	1.0142	1.16287	1.35707	1.29876
428.856	1.11056	1.04713	1.30026	1.22903
429.189	1.11467	1.2433	1.26816	1.2365
429.522	1.12085	1.16226	1.21118	1.25521
429.856	1.05232	1.19709	1.32888	1.35805
430.189	1.04311	1.19442	1.33309	1.30152
430.523	1.08196	1.24513	1.26595	1.17482
430.856	1.049	1.06529	1.23931	1.34998
431.189	1.04706	1.16166	1.23102	1.23561
431.523	1.08185	1.16283	1.3089	1.38783
431.856	1.08952	1.12718	1.28095	1.28007
432.19	0.99189	1.30418	1.33773	1.30352
432.523	1.00931	1.22722	1.26934	1.18059
432.856	1.07735	1.059	1.2978	1.26926
433.19	1.06346	1.04502	1.20038	1.25749
433.523	1.07088	1.07149	1.22132	1.32829
433.857	1.04099	1.16868	1.21252	1.20349
434.19	1.04772	1.08885	1.2885	1.22861
434.523	1.13315	1.16318	1.29544	1.30198
434.857	1.07553	1.16113	1.22661	1.28131
435.19	1.05907	1.09284	1.19472	1.2831
435.523	1.09278	1.08985	1.24785	1.2031
435.857	1.03415	1.13675	1.2424	1.24932
436.19	1.0654	1.13359	1.20467	1.16162
436.524	1.08475	1.06161	1.21879	1.2605
436.857	1.02184	1.11101	1.11518	1.25283
437.19	1.02903	1.16202	1.2298	1.20151
437.524	1.01788	1.09338	1.21095	1.20035
437.857	1.04425	1.18498	1.17148	1.23937
438.191	1.01279	1.20257	1.2014	1.26147
438.524	1.15419	1.13207	1.18403	1.18273
438.857	1.06775	1.1706	1.12628	1.14871
439.191	1.03043	1.13355	1.2281	1.22443
439.524	1.04816	1.14044	1.24379	1.16127
439.858	1.07513	1.2006	1.30132	1.1869
440.191	1.07991	1.08498	1.15515	1.2027
440.524	1.06999	1.26237	1.19188	1.13054
440.858	0.991505	0.95816	1.18228	1.29502
441.191	1.02484	1.14911	1.14862	1.21237
441.525	1.02202	1.14609	1.14446	1.17363
441.858	0.994705	1.07127	1.28513	1.2585
442.191	0.990822	1.15937	1.23572	1.16704
442.525	1.14063	1.06869	1.25269	1.16519
442.858	1.10885	1.12691	1.09859	1.27151
443.192	1.05071	1.19595	1.1217	1.13633
443.525	1.0521	1.17078	1.25511	1.14282
443.858	1.02464	1.13318	1.16754	1.11745
444.192	1.10037	1.13704	1.1749	1.17726
444.525	1.08204	0.981473	1.21151	1.19125
444.858	1.12044	1.09194	1.14173	1.14706
445.192	0.999013	1.08456	1.08228	1.26961
445.525	1.10511	1.11347	1.11666	1.18764
445.859	0.997264	1.1336	1.15184	1.24878
446.192	1.02246	0.997026	1.07097	1.1539
446.526	0.98815	1.13076	1.19059	1.20865
446.859	1.12236	1.17863	1.18808	1.21358
447.192	1.07106	1.11381	1.1303	1.11203
447.526	1.14532	1.12286	1.22388	1.06749
447.859	1.07362	1.02667	1.12686	1.1336
448.193	1.11153	1.13296	1.12993	1.14782
448.526	1.10967	1.17695	1.22306	1.13286
448.859	1.06018	1.15059	1.05034	1.15282
449.193	1.06949	1.08208	1.11997	1.1194
449.526	1.10857	1.04529	1.12042	1.10788
449.859	1.09849	1.18028	1.16952	1.16199
450.193	1.04906	1.15358	1.18787	1.80796
450.526	1.07317	1.7252	1.08576	1.63595
450.86	1.53878	1.88115	1.7819	1.84492
451.193	1.65185	1.72417	1.82054	1.75173
451.527	1.56498	1.81297	1.75698	1.72546
451.86	1.48733	1.73324	1.73301	1.76773
452.193	1.5601	1.97797	1.76986	1.77091
452.527	1.62383	1.86244	1.70615	1.87267
452.86	1.58065	1.93297	1.77993	1.61741
453.194	1.61714	1.96099	1.72619	1.81394
453.527	1.42351	1.66179	1.77287	1.72346
453.86	1.4458	1.69072	1.7173	1.86595
454.194	1.4844	1.81489	1.65449	1.80773
454.527	1.4569	1.79476	1.67496	1.78749
454.861	1.35997	1.73915	1.77909	1.68412
455.194	1.5826	1.67368	1.86354	1.82126
455.527	1.47789	1.46186	1.66068	1.78094
455.861	1.4075	1.54835	1.64969	1.93877
456.194	1.47747	1.61133	1.69211	1.78492
456.527	1.45821	1.52962	1.6318	1.75492
456.861	1.41663	1.56183	1.63028	1.74596
457.194	1.34323	1.60225	1.57509	1.71305
457.528	1.40076	1.58165	1.73694	1.59557
457.861	1.36331	1.5072	1.68682	1.68857
458.194	1.37654	1.56492	1.64991	1.72552
458.528	1.25582	1.48411	1.67167	1.60454
458.861	1.34126	1.49151	1.6972	1.6086
459.195	1.28202	1.38625	1.64316	1.61743
459.528	1.28121	1.48903	1.82232	1.55437
459.861	1.28072	1.42853	1.7056	1.59379
460.195	1.29668	1.52769	1.59364	1.65029
460.528	1.22956	1.42109	1.53711	1.5358
460.862	1.17211	1.44283	1.76096	1.70872
461.195	1.30939	1.45185	1.68624	1.63379
461.528	1.20943	1.44458	1.64642	1.62777
461.862	1.34607	1.44922	1.80623	1.62319
462.195	1.21654	1.29947	1.6142	1.49529
462.529	1.18834	1.35734	1.57535	1.69548
462.862	1.20293	1.2812	1.64443	1.56928
463.195	1.28239	1.28871	1.51152	1.48548
463.529	1.22587	1.25633	1.65307	1.49835
463.862	1.21023	1.19551	1.61686	1.55398
464.195	1.20728	1.17656	1.49138	1.49609
464.529	1.27167	1.36984	1.45803	1.61942
464.862	1.30969	1.39809	1.70885	1.50137
465.196	1.22668	1.26165	1.619	1.58848
465.529	1.22108	1.20119	1.45357	1.61098
465.862	1.17045	1.20712	1.75812	1.42569
466.196	1.28788	1.4092	1.59807	1.47289
466.529	1.23823	1.35933	1.56546	1.44995
466.863	1.17382	1.25625	1.67944	1.49379
467.196	1.15406	1.16306	1.55468	1.469
467.53	1.20253	1.34992	1.54196	1.42623
467.863	1.09546	1.25387	1.58273	1.37767
468.196	1.29125	1.21918	1.69749	1.41245
468.53	1.06995	1.35325	1.60808	1.55738
468.863	1.12128	1.18608	1.5918	1.49984
469.197	1.1697	1.15274	1.52886	1.49
469.53	1.25103	1.12441	1.55222	1.38503
469.863	1.10441	1.19325	1.451	1.43157
470.197	1.18506	1.27134	1.57403	1.3725
470.53	1.08891	1.21423	1.6499	1.40923
470.863	1.18033	1.25965	1.57631	1.35265
471.197	1.13759	1.19924	1.52267	1.3952
471.53	1.15455	1.13044	1.55286	1.3067
471.864	1.07813	1.104	1.48711	1.50066
472.197	1.13742	1.20914	1.57492	1.28259
472.53	1.08212	1.16033	1.54427	1.32899
472.864	1.0597	1.1709	1.45815	1.37999
473.197	1.15436	1.19098	1.49963	1.39096
473.531	1.09564	1.16849	1.55756	1.45764
473.864	1.13664	1.21343	1.42104	1.36329
474.197	1.04702	1.18363	1.47851	1.47148
474.531	1.10261	1.13518	1.56899	1.37388
474.864	1.15927	1.18182	1.53048	1.3807
475.198	1.13112	1.14299	1.42553	1.37547
475.531	1.10554	1.15902	1.50693	1.35839
475.864	1.09028	1.09585	1.37278	1.43325
476.198	1.12853	1.08566	1.59215	1.37807
476.531	1.0813	1.26801	1.52346	1.27042
476.865	0.963733	1.15481	1.49808	1.25119
477.198	1.21405	1.14981	1.45917	1.28311
477.531	1.21951	1.07857	1.49116	1.29615
477.865	1.18427	1.22917	1.49824	1.32634
478.198	1.0849	1.0822	1.46149	1.30679
478.531	1.19436	1.12138	1.50541	1.41163
478.865	1.02973	1.12748	1.46212	1.27069
479.198	1.08825	1.06056	1.53591	1.26139
479.532	1.05688	1.22639	1.51439	1.28442
479.865	1.0022	1.19185	1.38279	1.30928
480.198	1.08035	1.19039	1.44874	1.2638
480.532	1.06435	1.06643	1.40272	1.3652
480.865	1.05741	1.10647	1.448	1.22272
481.199	1.07807	1.09333	1.31128	1.24377
481.532	1.02144	1.05547	1.38458	1.23768
481.865	1.0565	1.22331	1.52571	1.27689
482.199	1.08969	1.02033	1.43407	1.23693
482.532	1.13064	1.21924	1.50006	1.1824
482.866	1.12273	1.18236	1.5252	1.23312
483.199	1.06714	1.06633	1.40907	1.21419
483.532	1.10363	1.13275	1.3987	1.22359
483.866	1.03821	1.05934	1.34395	1.23953
484.199	1.11579	1.08746	1.49247	1.18384
484.533	1.0926	1.21267	1.47147	1.25866
484.866	1.05882	1.10408	1.48681	1.30391
485.199	1.09874	1.21266	1.46013	1.28378
485.533	1.09984	1.06294	1.43084	1.19172
485.866	1.02666	1.05758	1.49476	1.19238
486.199	1.11297	1.09073	1.50854	1.18319
486.533	1.0456	1.1923	1.47969	1.29673
486.866	1.04531	1.15229	1.41152	1.29784
487.2	1.01344	1.16884	1.40423	1.24369
487.533	1.08488	1.08042	1.60694	1.17567
487.866	1.11437	1.11225	1.42361	1.2174
488.2	1.20693	1.10097	1.41918	1.18215
488.533	1.04818	1.06306	1.4395	1.2709
488.867	1.01432	1.14706	1.34243	1.14112
489.2	1.05054	1.18706	1.34774	1.16107
489.534	1.09511	1.14447	1.48933	1.24243
489.867	1.08077	1.15788	1.35935	1.12494
490.2	0.98971	1.06155	1.46465	1.17069
490.534	1.05917	1.16895	1.46253	1.15791
490.867	1.04349	1.09941	1.3493	1.31439
491.2	0.972421	1.14956	1.51131	1.22764
491.534	1.10149	1.11159	1.42869	1.2089
491.867	1.13915	1.10165	1.43739	1.25668
492.201	1.06945	1.08759	1.35634	1.14188
492.534	1.08836	1.24107	1.43609	1.20621
492.867	1.06674	1.05075	1.3629	1.15883
493.201	1.09135	1.06403	1.26026	1.17018
493.534	1.05616	1.16538	1.47559	1.11669
493.868	1.13898	1.11573	1.36212	1.25292
494.201	1.01059	1.02192	1.41066	1.20269
494.534	1.0946	1.06107	1.35738	1.22661
494.868	1.05911	1.08776	1.39695	1.20531
495.201	1.03268	1.08778	1.37094	1.21265
495.534	1.06185	1.0528	1.45703	1.20865
495.868	1.02591	1.07318	1.34072	1.1245
496.201	1.0665	1.07334	1.36539	1.23034
496.535	1.00583	1.06269	1.34234	1.09583
496.868	0.954699	1.09632	1.48155	1.17003
497.202	1.08909	1.08747	1.38275	1.13635
497.535	1.12432	1.04266	1.33812	1.20423
497.868	1.11262	1.08919	1.41299	1.13842
498.202	1.0959	1.07313	1.34796	1.1643
498.535	1.10201	1.09279	1.35023	1.16876
498.868	1.1009	1.1206	1.45197	1.16581
499.202	1.12725	1.11565	1.25615	1.13841
499.535	0.960217	1.09485	1.41983	1.97647
499.869	1.11365	1.08692	1.37437	1.87533
500.202	1.02761	1.14433	1.45402	1.85393
500.535	1.02407	1.04219	1.3383	1.88023
500.869	1.3412	1.5968	1.35044	1.92443
501.202	1.52834	1.79206	1.83568	1.78767
501.536	1.59203	1.8503	1.94365	1.81833
501.869	1.54623	1.81462	1.76491	1.85967
502.203	1.46297	1.96344	1.87881	1.75801
502.536	1.39982	1.907	1.87729	1.76824
502.869	1.53351	1.75038	1.97314	1.76621
503.203	1.51597	1.836	1.83856	1.65111
503.536	1.48942	1.69264	1.79281	1.81825
503.87	1.48703	1.60783	1.84211	1.69088
504.203	1.48154	1.60327	1.94792	1.85976
504.536	1.4941	1.67022	1.88616	1.84395
504.87	1.40993	1.65812	1.84064	1.78857
505.203	1.44999	1.61615	1.94498	1.73896
505.536	1.51746	1.59558	1.95957	1.74646
505.87	1.44285	1.53133	1.90588	1.64899
506.203	1.43169	1.68696	1.88666	1.64377
506.537	1.47973	1.712	1.72252	1.6693
506.87	1.39396	1.49427	1.77957	1.67477
507.203	1.37978	1.52584	1.98004	1.70121
507.537	1.45214	1.42348	1.7831	1.69748
507.87	1.35139	1.42111	1.85012	1.69397
508.204	1.37955	1.51456	1.83457	1.77312
508.537	1.38742	1.51936	1.75419	1.56675
508.871	1.3559	1.51177	1.85326	1.56913
509.204	1.33284	1.35097	1.7428	1.73163
509.537	1.32047	1.30392	1.75909	1.57281
509.871	1.26268	1.33353	1.93592	1.6524
510.204	1.31565	1.20739	1.95428	1.64094
510.538	1.29264	1.44531	1.88622	1.61054
510.871	1.35859	1.37368	1.8903	1.59685
511.204	1.38045	1.24868	1.81502	1.54437
511.538	1.37328	1.29674	1.89165	1.46423
511.871	1.20176	1.43172	1.71891	1.62655
512.204	1.34935	1.31213	1.79957	1.59013
512.538	1.14673	1.3865	1.93441	1.52911
512.871	1.19783	1.37544	1.78372	1.62511
513.205	1.22232	1.19208	1.88915	1.57515
513.538	1.28274	1.23812	1.84329	1.45666
513.871	1.2865	1.30445	1.74981	1.63045
514.205	1.18833	1.38603	1.77116	1.64266
514.538	1.2936	1.30803	1.92664	1.64384
514.872	1.12767	1.35569	1.88359	1.50861
515.205	1.1913	1.32299	1.86886	1.59445
515.538	1.26112	1.1647	1.96516	1.47201
515.872	1.19835	1.16615	1.6977	1.4696
516.205	1.1645	1.17372	1.78876	1.54536
516.539	1.17017	1.24322	1.87966	1.43481
516.872	1.21494	1.29822	1.86098	1.4655
517.205	1.17243	1.24167	1.91973	1.56567
517.539	1.25888	1.21749	1.7803	1.55292
517.872	1.15632	1.18186	1.86119	1.43487
518.206	1.16206	1.24124	1.81526	1.32842
518.539	1.16369	1.14756	1.81896	1.46992
518.872	1.23579	1.14764	1.86701	1.47737
519.206	1.24579	1.28936	1.71781	1.43208
519.539	1.18114	1.17283	1.82654	1.41676
519.872	1.06706	1.06881	1.96608	1.44038
520.206	1.1923	1.22669	1.85655	1.44215
520.539	1.09128	1.09165	1.80032	1.45123
520.873	1.19064	1.09756	1.94953	1.42986
521.206	1.05114	1.11277	1.90982	1.41437
521.539	1.09381	1.10769	1.85889	1.40275
521.873	1.10806	1.19346	1.82048	1.39705
522.206	1.15569	1.20808	1.85971	1.39964
522.54	1.12855	1.10622	1.88277	1.41744
522.873	1.09402	1.06658	1.69617	1.40644
523.206	1.17012	1.36352	1.74054	1.39591
523.54	1.17893	1.11406	1.73069	1.38804
523.873	1.12208	1.17653	1.72376	1.30955
524.207	1.08793	1.17996	1.83086	1.24209
524.54	1.15377	1.00322	1.6879	1.41509
524.873	1.17671	1.16609	1.90002	1.46822
525.207	1.12878	1.21095	1.78256	1.39533
525.54	1.09103	1.10236	1.66856	1.42145
525.873	0.991213	1.1979	1.70908	1.34716
526.207	1.17243	1.2446	1.78059	1.40866
526.54	1.09474	1.15247	1.64919	1.3821
526.874	1.1048	1.06493	1.82377	1.35365
527.207	0.96385	1.02396	1.81357	1.33924
527.541	1.19111	1.16149	1.83129	1.31372
527.874	1.10347	1.144	1.66508	1.26643
528.207	1.08659	1.03339	1.62193	1.27417
528.541	1.08956	1.09376	1.82415	1.45952
528.874	1.13417	1.17716	1.77355	1.3
529.208	1.05984	1.04708	1.79821	1.32701
529.541	1.16693	1.07332	1.77949	1.32545
529.874	1.08168	1.11892	1.75369	1.31989
530.208	1.03146	1.11264	1.83566	1.31373
530.541	1.08749	1.10899	1.81357	1.25061
530.875	1.06118	1.15073	1.81671	1.22711
531.208	1.02848	1.12431	1.81721	1.31394
531.541	1.05365	1.12726	1.67971	1.31741
531.875	1.10848	1.01128	1.87202	1.30203
532.208	1.06	1.12893	1.71653	1.30393
532.541	1.19201	1.19273	1.76143	1.27944
532.875	1.12193	1.08521	1.6708	1.27086
533.208	1.19462	1.17518	1.84941	1.29973
533.542	1.06049	1.14451	1.71806	1.24686
533.875	1.01877	1.1123	1.7867	1.22168
534.208	1.07748	1.09044	1.70826	1.24685
534.542	1.03445	1.20305	1.85547	1.26511
534.875	1.07631	1.13538	1.82749	1.27193
535.209	1.04111	1.08451	1.82	1.19795
535.542	1.1384	1.0627	1.78473	1.33243
535.875	1.09942	1.12333	1.6523	1.24164
536.209	1.06914	1.08197	1.91154	1.12493
536.542	1.01598	1.11369	1.89199	1.271
536.875	1.04439	1.10415	1.76981	1.2914
537.209	1.08635	1.11217	1.7539	1.23472
537.542	1.00497	1.08126	1.74853	1.21367
537.876	1.08306	1.14379	1.70544	1.29423
538.209	1.02038	1.20759	1.84456	1.24759
538.542	1.10044	1.10496	1.97332	1.26534
538.876	1.08312	1.1404	1.84	1.23403
539.209	1.06958	1.04241	1.91107	1.19887
539.543	1.11402	1.16453	1.76091	1.29682
539.876	1.07992	1.20095	1.8111	1.16337
540.209	1.0247	1.0959	1.57491	1.19917
540.543	1.02205	1.10577	1.75836	1.16852
540.876	1.00057	1.05735	1.70668	1.24831
541.21	0.959325	1.14004	1.84962	1.23557
541.543	1.0301	1.10557	1.76284	1.15735
541.876	1.04164	1.06221	1.79015	1.26099
542.21	1.05673	1.14864	1.67796	1.192
542.543	1.07876	1.13938	1.84904	1.12973
542.877	1.07299	1.19842	1.7266	1.17163
543.21	1.05902	1.00934	1.77498	1.16803
543.543	1.17331	1.15156	1.64717	1.30133
543.877	1.02686	1.1237	1.88846	1.21559
544.21	1.05806	1.00106	1.9566	1.17969
544.544	1.0664	1.08527	1.80544	1.19673
544.877	1.11287	1.09373	1.82772	1.13428
545.21	1.01443	1.08762	1.78444	1.27864
545.544	1.03122	1.05537	1.62825	1.20584
545.877	1.03621	1.2609	1.79161	1.20111
546.211	1.05566	1.10244	1.78871	1.2267
546.544	1.10133	1.22527	1.82069	1.09226
546.877	1.10659	1.09692	1.84351	1.13059
547.211	1.02341	1.03862	1.93531	1.2092
547.544	1.09824	1.04957	1.84938	1.17376
547.878	1.07295	1.02889	1.93003	1.17335
548.211	0.962207	1.10269	1.80214	1.19766
548.544	1.00119	1.32728	1.87655	1.19422
548.878	1.08786	1.00022	1.79534	1.10965
549.211	1.03818	1.2003	1.76426	1.13487
549.544	1.00781	1.19713	1.83784	1.21253
549.878	1.63268	1.14941	1.6993	1.10397
550.211	1.57677	1.11102	2.39167	1.11101
550.545	1.5645	1.28967	2.30518	1.07573
550.878	1.52303	2.16312	2.15981	1.91766
551.212	1.61073	1.78867	2.32396	1.97115
551.545	1.52773	1.93967	2.39576	1.87278
551.878	1.62624	1.85126	2.12399	1.92165
552.212	1.51618	1.98293	2.42835	1.83403
552.545	1.52765	1.89941	2.12175	1.86675
552.879	1.55808	1.84716	2.27005	1.94028
553.212	1.51978	1.79924	2.17273	1.91578
553.545	1.45906	1.87146	2.29783	1.78906
553.879	1.52684	1.67507	2.18524	1.80829
554.212	1.43094	1.66438	2.16027	1.77947
554.546	1.42194	1.59206	2.2372	1.73698
554.879	1.38876	1.64562	2.22305	1.89121
555.212	1.52159	1.78599	2.22163	1.89325
555.546	1.56192	1.63524	2.33906	1.73351
555.879	1.5009	1.77393	2.23472	1.81978
556.213	1.44062	1.65408	2.24018	1.7399
556.546	1.43692	1.50429	2.14706	1.85169
556.879	1.39731	1.55728	2.18866	1.84863
557.213	1.37446	1.42831	2.22369	1.81977
557.546	1.44996	1.51455	2.18859	1.84437
557.88	1.31766	1.57005	2.18213	1.74658
558.213	1.36931	1.40048	2.29875	1.72032
558.546	1.31197	1.55511	2.40227	1.85663
558.88	1.39704	1.52605	2.23897	1.72161
559.213	1.25655	1.38575	2.18762	1.71104
559.547	1.22692	1.43305	2.31891	1.70529
559.88	1.35148	1.5368	2.17218	1.78913
560.213	1.29534	1.55669	2.16343	1.58383
560.547	1.36544	1.36549	2.21955	1.80685
560.88	1.31917	1.57815	2.18005	1.60016
561.214	1.30325	1.44182	2.33361	1.72088
561.547	1.28014	1.30406	2.20192	1.66343
561.88	1.20651	1.37591	2.24376	1.65015
562.214	1.26243	1.51523	2.24581	1.566
562.547	1.19751	1.34729	2.21444	1.53466
562.88	1.25745	1.4198	2.30436	1.60552
563.214	1.19504	1.33025	2.05306	1.47263
563.547	1.27512	1.20432	2.1503	1.58994
563.881	1.22423	1.26813	2.31653	1.65901
564.214	1.14228	1.35419	2.14006	1.64455
564.547	1.17183	1.26166	2.50971	1.59331
564.881	1.24679	1.3124	2.25617	1.57694
565.214	1.20601	1.27513	2.25876	1.63187
565.548	1.2394	1.36053	2.3341	1.52561
565.881	1.26793	1.29936	2.19188	1.44738
566.214	1.13491	1.22455	2.12975	1.49789
566.548	1.20375	1.14298	2.22996	1.55183
566.881	1.19702	1.29436	2.09595	1.59256
567.215	1.17401	1.37655	2.41165	1.56444
567.548	1.20882	1.22129	2.25889	1.48491
567.881	1.14694	1.24142	2.31724	1.47988
568.215	1.08641	1.20365	2.22352	1.47822
568.548	1.20927	1.3078	2.23681	1.49606
568.882	1.15961	1.21291	2.32196	1.51039
569.215	1.19883	1.17543	2.15637	1.52376
569.548	1.23086	1.32096	2.39413	1.49674
569.882	1.25342	1.3417	2.14222	1.4218
570.215	1.17918	1.21029	1.96431	1.47279
570.549	1.146	1.21065	2.12975	1.50872
570.882	1.12054	1.06437	2.10591	1.50276
571.215	1.18215	1.18831	2.38543	1.43113
571.549	1.15944	1.23423	2.4548	1.51018
571.882	1.11244	1.30552	2.2631	1.42094
572.216	1.09017	1.32516	2.28663	1.44918
572.549	1.09695	1.23372	2.29973	1.43229
572.882	1.12719	1.17064	2.32818	1.51464
573.216	1.18635	1.18738	2.1918	1.33866
573.549	1.13424	1.17767	2.26686	1.45651
573.883	1.06016	1.13769	2.23154	1.46692
574.216	1.13167	1.19589	2.27706	1.44819
574.549	1.0993	1.12143	2.36834	1.45538
574.883	1.1211	1.28159	2.11984	1.41758
575.216	1.0749	1.10331	2.23509	1.39977
575.549	1.00428	1.07424	2.4834	1.43025
575.883	0.98527	1.33587	2.24465	1.43464
576.216	1.11471	1.15949	2.45132	1.4535
576.55	1.08423	1.16169	2.09895	1.35338
576.883	1.10228	1.31295	2.29193	1.23441
577.216	1.09356	1.25972	2.2469	1.4208
577.55	1.15595	1.20179	2.30971	1.32957
577.883	1.09053	1.10504	2.19787	1.4723
578.217	1.06773	1.12635	2.19983	1.31428
578.55	1.01468	1.28059	2.0936	1.33742
578.883	1.0656	1.08755	2.12546	1.31373
579.217	1.13219	1.17961	2.26914	1.37045
579.55	1.07799	1.17028	2.17044	1.36242
579.884	1.10217	1.21117	2.34264	1.39468
580.217	1.07031	1.18772	2.14393	1.30936
580.55	1.06719	1.13058	2.33174	1.39623
580.884	1.14085	1.28239	2.26561	1.28548
581.217	1.12461	1.16016	2.05521	1.39691
581.55	1.08343	1.23467	2.27329	1.25546
581.884	1.10977	1.25334	2.35909	1.42195
582.217	1.06771	1.10224	2.25029	1.22186
582.551	1.14418	1.1657	2.42521	1.27162
582.884	1.0777	1.12657	2.44935	1.26331
583.218	1.08566	1.07315	2.19314	1.31223
583.551	1.09674	1.17611	2.25088	1.3026
583.884	1.04022	1.09196	2.23501	1.26578
584.218	1.05315	1.20951	2.33571	1.19435
584.551	1.04863	1.17902	2.12709	1.32391
584.885	1.09099	1.18604	2.30257	1.3156
585.218	1.05069	1.12104	2.11133	1.2686
585.551	1.1076	1.14832	2.33903	1.25704
585.885	1.06347	1.11943	2.29806	1.26937
586.218	1.0572	1.16644	2.27543	1.19132
586.551	1.02686	1.13036	2.25233	1.2497
586.885	0.997642	1.10221	2.17281	1.3024
587.218	1.10715	1.17915	2.16732	1.19637
587.552	1.06884	1.22899	2.42385	1.17507
587.885	1.07858	1.11954	2.21402	1.23089
588.218	1.10478	1.07774	2.24349	1.27336
588.552	1.04452	1.22642	2.14324	1.185
588.885	1.05347	1.16638	2.34332	1.15857
589.219	1.09893	1.07678	2.14859	1.24242
589.552	1.04493	1.14446	2.36681	1.19154
589.885	1.14278	1.03316	2.2626	1.16548
590.219	1.02586	1.21457	2.5236	1.17374
590.552	1.09814	1.23513	2.34794	1.26959
590.885	1.09716	1.08947	2.36388	1.28965
591.219	1.01789	1.20188	2.3184	1.16691
591.552	1.0593	1.27232	2.40533	1.23706
591.886	1.08605	1.09416	2.41474	1.23223
592.219	1.01858	1.1016	2.25701	1.28563
592.552	1.00965	1.23121	2.21955	1.16824
592.886	1.07529	1.11984	2.26107	1.23327
593.219	1.04505	1.06919	2.33505	1.24198
593.553	1.06356	1.07343	2.19551	1.28717
593.886	1.03698	1.10712	2.23712	1.19854
594.219	1.09542	1.17568	2.12865	1.18134
594.553	1.07707	1.13545	2.0255	1.16933
594.886	1.11364	1.14708	2.14187	1.25625
595.22	1.11364	1.18138	2.34344	1.25781
595.553	1.08461	1.04533	2.27332	1.11625
595.886	1.12518	1.23025	2.28571	1.15774
596.22	1.03472	1.27658	2.37527	1.20111
596.553	1.03566	1.18967	2.25014	1.17376
596.887	0.979089	1.192	2.18861	1.19193
597.22	1.10739	1.07061	2.29467	1.07483
597.553	1.08608	1.14666	2.09971	1.1402
597.887	1.07039	1.08326	2.29164	1.23459
598.22	1.04588	1.10388	2.24163	1.16105
598.554	1.01482	1.07351	2.44961	1.19535
598.887	1.11049	1.27614	2.24387	1.24019
599.221	1.66187	1.08908	2.34006	1.18335
599.554	1.75874	1.2446	2.20825	1.21288
599.888	1.76268	1.17692	2.61095	1.25145
600.221	1.57751	2.0591	2.49275	1.87504
600.554	1.63038	2.01045	2.3511	1.90307
600.888	1.65746	2.03776	2.37192	1.94286
601.221	1.5789	2.12061	2.56115	1.90363
601.554	1.56937	2.11203	2.54619	1.95915
601.888	1.44813	1.9189	2.50888	1.88968
602.221	1.59338	1.72693	2.28832	1.79839
602.555	1.58129	1.97955	2.45368	1.95374
602.888	1.50975	1.77471	2.51235	1.85444
603.221	1.48711	1.98843	2.41376	1.97055
603.555	1.43378	1.67471	2.54521	1.91769
603.888	1.42911	1.68117	2.26316	1.87054
604.222	1.5323	1.74165	2.40159	1.83468
604.555	1.46298	1.65621	2.40751	1.68129
604.888	1.45424	1.6262	2.49794	1.7103
605.222	1.41674	1.64128	2.39985	1.83577
605.555	1.40402	1.62359	2.43043	1.81847
605.889	1.35418	1.73003	2.4751	1.87566
606.222	1.39907	1.67854	2.63497	1.89832
606.555	1.39555	1.60438	2.70943	1.71701
606.889	1.37471	1.44065	2.46313	1.78455
607.222	1.40531	1.47499	2.32931	1.67858
607.555	1.36816	1.55325	2.35426	1.69933
607.889	1.32032	1.52466	2.49361	1.76638
608.222	1.25949	1.53392	2.66011	1.59899
608.556	1.36921	1.54842	2.37782	1.68302
608.889	1.22699	1.53946	2.48524	1.69587
609.222	1.3623	1.33748	2.58941	1.6205
609.556	1.3356	1.39636	2.36617	1.64483
609.889	1.42512	1.47726	2.6024	1.59154
610.223	1.30582	1.40911	2.53024	1.6403
610.556	1.29223	1.37935	2.36878	1.75268
610.89	1.21305	1.27339	2.68354	1.59654
611.223	1.31066	1.47589	2.6351	1.51217
611.556	1.27565	1.34272	2.23423	1.69767
611.89	1.34005	1.41661	2.39212	1.65101
612.223	1.22951	1.357	2.402	1.55261
612.556	1.25242	1.38528	2.41168	1.61663
612.89	1.23608	1.36907	2.3262	1.67914
613.223	1.18255	1.32399	2.43275	1.62012
613.557	1.29016	1.23739	2.49857	1.57263
613.89	1.24394	1.27578	2.419	1.53498
614.223	1.22227	1.27134	2.268	1.63898
614.557	1.28778	1.3237	2.56151	1.61599
614.89	1.16613	1.20812	2.50629	1.78347
615.224	1.19683	1.31614	2.57745	1.60176
615.557	1.17218	1.16983	2.3842	1.62511
615.89	1.30242	1.37426	2.49585	1.51217
616.224	1.09789	1.32916	2.4679	1.54195
616.557	1.15153	1.12596	2.54503	1.54326
616.891	1.22742	1.31228	2.72361	1.48114
617.224	1.13427	1.25325	2.63024	1.51318
617.557	1.12199	1.16997	2.41853	1.5104
617.891	1.13877	1.30437	2.22825	1.50593
618.224	1.24471	1.19271	2.76531	1.42372
618.557	1.09005	1.24618	2.48871	1.28929
618.891	1.2041	1.25015	2.43089	1.51214
619.224	1.17558	1.19681	2.39436	1.40884
619.558	1.1116	1.27865	2.43149	1.60419
619.891	1.11285	1.19807	2.49813	1.48068
620.224	1.16557	1.19681	2.31666	1.61096
620.558	1.16587	1.27127	2.569	1.539
620.891	1.17253	1.21123	2.39926	1.53206
621.225	1.14249	1.19118	2.4268	1.59189
621.558	1.11919	1.08566	2.4596	1.41444
621.891	1.15203	1.25335	2.29564	1.3441
622.225	1.09119	1.28984	2.66519	1.45337
622.558	1.22776	1.18054	2.35461	1.5774
622.892	1.14582	1.14888	2.3224	1.42926
623.225	1.2078	1.18179	2.42595	1.42277
623.558	1.15701	1.21696	2.41555	1.41727
623.892	1.14541	1.1867	2.35647	1.4234
624.225	1.03799	1.14013	2.45783	1.32436
624.559	1.22671	1.15867	2.44485	1.3482
624.892	1.10119	1.12364	2.61969	1.41193
625.225	1.15132	1.12657	2.31108	1.35337
625.559	1.18032	1.12519	2.46339	1.38366
625.892	1.1413	1.20714	2.54494	1.38343
626.226	1.17512	1.31547	2.54586	1.40218
626.559	1.05449	1.28199	2.76342	1.363
626.892	1.16085	1.26226	2.36135	1.44274
627.226	1.0189	1.1948	2.32336	1.36681
627.559	1.06045	1.2305	2.37515	1.3495
627.893	1.1516	1.3226	2.33729	1.43013
628.226	1.10548	1.24265	2.53124	1.45479
628.559	1.07878	1.19371	2.29082	1.4309
628.893	1.05795	1.04486	2.66088	1.39623
629.226	1.09536	1.2205	2.45151	1.3363
629.56	1.12252	1.12983	2.38586	1.38846
629.893	1.13158	1.11523	2.31669	1.35367
630.226	0.997067	1.07504	2.50585	1.33951
630.56	1.10481	1.21176	2.48998	1.35295
630.893	1.04188	1.27735	2.47617	1.5236
631.227	1.14648	1.18273	2.45588	1.36924
631.56	1.146	1.10433	2.67159	1.38951
631.893	1.11731	1.16578	2.40877	1.41609
632.227	1.07867	1.24022	2.47534	1.25515
632.56	1.10126	1.25578	2.62091	1.35712
632.893	1.11616	1.17391	2.7509	1.35743
633.227	1.14261	1.11595	2.51751	1.28043
633.56	1.12893	1.17595	2.59788	1.38315
633.894	1.13609	1.17145	2.36146	1.37025
634.227	1.10588	1.21768	2.35553	1.32434
634.56	1.13853	1.10789	2.28665	1.34073
634.894	1.09283	1.07117	2.53206	1.28361
635.227	1.1424	1.21193	2.43621	1.42433
635.561	1.14141	1.14964	2.55844	1.30684
635.894	1.06707	1.20898	2.62976	1.31868
636.227	1.08448	1.1599	2.44243	1.38366
636.561	1.00781	1.12243	2.45019	1.27302
636.894	1.12525	1.09885	2.62232	1.30316
637.227	1.07907	1.16503	2.59909	1.23365
637.561	1.02904	1.20665	2.4889	1.32585
637.894	1.19628	1.06435	2.34362	1.23939
638.228	1.11729	1.17295	2.522	1.29673
638.561	1.17943	1.31109	2.58418	1.35408
638.894	1.08415	1.12209	2.59658	1.25933
639.228	1.04562	1.08143	2.65814	1.35804
639.561	1.18753	1.04596	2.31779	1.33846
639.895	1.13164	1.07041	2.38556	1.32407
640.228	1.06163	1.09472	2.37418	1.2855
640.562	1.03649	1.21275	2.52168	1.29071
640.895	1.15079	1.1704	2.48115	1.23921
641.228	1.11206	1.20495	2.34104	1.25371
641.562	1.06351	1.0701	2.49617	1.28593
641.895	1.10401	1.10917	2.50308	1.22024
642.228	1.08603	1.25323	2.57413	1.26451
642.562	1.10535	1.2062	2.73428	1.28929
642.895	1.08545	1.10614	2.50695	1.30614
643.229	1.17612	1.04656	2.65076	1.31576
643.562	1.14234	1.1194	2.43723	1.2839
643.895	1.21173	1.13069	2.3544	1.34711
644.229	1.0775	1.20339	2.34641	1.24672
644.562	1.04755	1.13047	2.44907	1.20643
644.896	1.09751	1.14445	2.66362	1.29587
645.229	1.16178	1.24446	2.57002	1.2702
645.562	1.07868	1.1507	2.53762	1.21171
645.896	1.12837	1.18809	2.38535	1.30985
646.229	1.09545	1.17517	2.50487	1.22775
646.563	1.09377	1.02617	2.52935	1.2438
646.896	1.11804	1.13857	2.41181	1.29468
647.229	1.10285	1.20642	2.45499	1.18234
647.563	1.07617	1.16779	2.58407	1.32405
647.896	1.17912	1.31569	2.5231	1.21241
648.229	1.07102	1.19329	2.42279	1.33673
648.563	1.15927	1.17748	2.62957	1.17254
648.896	1.12362	1.32669	2.32957	1.278
649.23	1.11428	1.22038	2.40427	1.32906
649.563	1.12251	1.19813	2.59761	1.33739
649.896	1.08667	1.70562	2.41102	1.319
650.23	0.925269	1.98483	2.44812	1.78708
650.563	1.65583	2.13224	2.63803	1.85056
650.897	1.55391	2.03976	2.59899	2.05995
651.23	1.61751	1.98736	2.67092	2.02342
651.564	1.53266	1.92128	2.5828	1.78357
651.897	1.56776	2.09939	2.41744	1.97191
652.231	1.57445	1.9054	2.52057	1.94441
652.564	1.52487	2.01804	2.64541	1.95634
652.897	1.5892	1.8949	2.53936	1.98719
653.231	1.4674	1.94169	2.57592	1.89773
653.564	1.42095	1.875	2.42174	1.82563
653.897	1.48012	1.75357	2.53378	1.71941
654.231	1.54455	1.73075	2.61521	1.92598
654.564	1.4706	1.75666	2.51967	1.84005
654.898	1.57318	1.54088	2.57762	1.88768
655.231	1.44222	1.82283	2.34006	2.0061
655.564	1.47186	1.57856	2.70503	1.82126
655.898	1.47469	1.62315	2.43608	1.83612
656.231	1.38957	1.56917	2.58404	1.90047
656.565	1.50445	1.53512	2.64585	1.9779
656.898	1.42424	1.48982	2.48141	1.86635
657.231	1.42424	1.61307	2.51799	1.80152
657.565	1.34237	1.5342	2.24584	1.81678
657.898	1.46681	1.57384	2.53164	1.77932
658.232	1.44168	1.44621	2.55893	1.85634
658.565	1.39173	1.57768	2.44714	1.793
658.898	1.33244	1.41652	2.56966	1.78499
659.232	1.32699	1.50547	2.51559	1.81068
659.565	1.37483	1.37793	2.68993	1.95075
659.898	1.41031	1.4026	2.64151	1.8761
660.232	1.38237	1.41704	2.45683	1.62743
660.565	1.34973	1.41937	2.75757	1.81823
660.899	1.26894	1.37424	2.50784	1.79831
661.232	1.39122	1.4506	2.6984	1.67331
661.565	1.30921	1.31997	2.52337	1.82126
661.899	1.33213	1.39561	2.83222	1.63807
662.232	1.24688	1.29781	2.51617	1.64809
662.566	1.33614	1.37687	2.52088	1.7249
662.899	1.314	1.41011	2.73562	1.70568
663.232	1.23474	1.3005	2.57308	1.60974
663.566	1.28017	1.39497	2.55321	1.59156
663.899	1.27523	1.33646	2.79609	1.74716
664.233	1.22047	1.25511	2.56887	1.74845
664.566	1.27652	1.30124	2.71758	1.62866
664.899	1.23758	1.34204	2.59055	1.77307
665.233	1.27354	1.31991	2.50792	1.57625
665.566	1.2451	1.26131	2.7448	1.61551
665.9	1.29535	1.19747	2.47641	1.57934
666.233	1.17357	1.20159	2.59537	1.48915
[truncated: 1,586 more rows]

## Sheet: Figure 1_L
Con	Con + Ad-NCLX	APPswe	APPswe+ Ad-NCLX
82.7586	96.5517	34.4828	62.069
103.448	75.8621	27.5862	48.2759
103.448	82.7586	27.5862	55.1724
110.345	89.6552

## Sheet: Figure 1_M
Time (s)	Con	Con + Ad-NCLX	APPswe	APPswe+ Ad-NCLX
0.1111	1.07705	1.00002	1	0.973129
0.4445	0.936346	1.00618	1.07738	1.04843
0.7779	1.01911	0.976874	1.01815	0.990786
1.1113	0.946197	0.924473	1.03927	1.01135
1.4447	0.953726	0.863093	1.02031	0.992894
1.778	1.00413	1.0159	1.01546	0.988173
2.1114	1.07583	0.976874	0.997619	0.970812
2.4448	0.976874	0.880364	0.980616	0.954266
2.7782	1.02683	0.879328	0.976526	0.950286
3.1116	1.00473	0.829894	0.961947	0.936099
3.445	1.02864	0.934498	1.00187	0.97495
3.7784	1.00881	1.00889	1.02673	0.999138
4.1118	0.979493	0.976874	1.0104	0.983247
4.4452	1.04198	1.03295	0.947078	0.921629
4.7785	1.00194	1.03295	1.07165	1.04286
5.1119	0.981487	1.03295	1.05466	1.02632
5.4453	0.945412	0.989202	1.00854	0.981438
5.7787	0.955963	1.03136	0.97994	0.953608
6.1121	1.0141	1.15544	1.02763	1.00002
6.4455	0.965844	0.925148	0.911195	0.88671
6.7789	1.01293	1.04689	0.994924	0.968189
7.1123	0.936355	1.0159	1.03886	1.01094
7.4457	0.979726	0.861011	1.09244	1.06309
7.7791	0.927385	1.05433	1.05442	1.02609
8.1124	0.997233	1.0159	1.04649	1.01837
8.4458	0.96752	0.899242	0.984624	0.958166
8.7792	0.988323	0.901536	1.02235	0.994882
9.1126	0.88651	0.860858	0.993345	0.966653
9.446	0.93972	0.900518	1.02222	0.99475
9.7794	0.949867	0.922706	1.01404	0.986794
10.1128	0.985218	0.952835	1.01675	0.989426
10.4462	1.00131	0.893448	0.887634	0.863782
10.7796	0.976325	0.937839	1.09222	1.06288
11.1129	0.867577	0.95869	1.06771	1.03902
11.4463	0.993558	0.973753	0.974189	0.948012
11.7797	0.951088	0.975504	0.923306	0.898496
12.1131	0.947105	0.989296	0.994138	0.967425
12.4465	0.996291	0.987322	0.937727	0.912529
12.7799	0.932239	0.981839	0.958156	0.932409
13.1133	0.864844	0.853325	0.965317	0.939378
13.4467	1.00653	0.892267	1.08979	1.06051
13.7801	0.970168	0.968672	0.96792	0.941911
14.1134	1.04078	1.01073	0.978647	0.95235
14.4468	0.948559	0.876717	0.97739	0.951127
14.7802	1.00463	0.867168	0.893492	0.869483
15.1136	1.0222	0.922124	0.952276	0.926687
15.447	0.90139	0.92201	0.964205	0.938296
15.7804	1.00931	0.924093	0.978681	0.952383
16.1138	0.967003	0.857034	1.00617	0.97913
16.4472	1.03186	0.901813	0.959751	0.933962
16.7806	0.971408	0.886727	1.00247	0.975533
17.114	0.948764	0.902395	0.980773	0.954419
17.4473	0.984354	0.916152	1.04308	1.01505
17.7807	0.984687	0.9239	0.944065	0.918697
18.1141	0.968142	0.914306	0.97761	0.951341
18.4475	0.985919	0.977776	0.938517	0.913298
18.7809	1.01338	1.00971	1.02097	0.993538
19.1143	1.01722	0.9378	1.03898	1.01106
19.4477	1.00508	0.890899	0.989323	0.962739
19.7811	1.2729	0.930942	0.976583	0.950341
20.1147	1.03384	0.90951	0.980211	0.953872
20.4481	1.02748	1.06447	1.23251	1.19939
20.7815	0.969639	1.02729	0.94247	0.917145
21.1149	1.02855	0.875907	1.04261	1.0146
21.4482	0.986972	0.845826	0.984794	0.958332
21.7816	1.02038	0.975427	0.956347	0.930649
22.115	0.917807	0.897335	1.01031	0.983161
22.4484	0.984598	0.95791	1.03332	1.00555
22.7818	0.942921	0.928724	1.08171	1.05264
23.1152	1.05303	0.893114	0.999639	0.972778
23.4486	1.05225	1.04278	0.938995	0.913763
23.782	1.0162	1.01129	0.963771	0.937873
24.1154	1.02857	1.07992	1.02322	0.995721
24.4488	0.924148	1.0955	0.999571	0.972712
24.7821	0.969739	0.904829	0.887547	0.863698
25.1155	0.949667	1.06491	0.913178	0.88864
25.4489	1.01028	0.911196	0.982136	0.955745
25.7823	1.01088	0.885792	0.990226	0.963618
26.1157	0.951749	0.979628	1.07778	1.04882
26.4491	1.00164	0.84744	1.04788	1.01973
26.7825	0.982626	0.860832	0.978363	0.952073
27.1159	1.01619	0.943938	0.978441	0.952149
27.4493	0.99042	1.096	0.96091	0.935089
27.7827	0.98783	0.972724	1.0467	1.01857
28.116	1.01976	0.951419	0.934029	0.908931
28.4494	1.00877	0.989722	0.990409	0.963796
28.7828	0.945057	0.916388	1.02584	0.998278
29.1162	0.880352	0.869464	1.16864	1.13724
29.4496	0.989643	0.923885	0.998227	0.971404
29.783	0.994647	1.07072	0.93074	0.90573
30.1164	1.03993	0.917597	1.01659	0.989277
30.4498	0.968789	1.00412	1.06212	1.03358
30.7832	1.04372	0.905482	1.04943	1.02123
31.1165	1.0098	1.04269	0.993693	0.966991
31.4499	1.0118	0.915034	1.00388	0.976906
31.7833	0.913138	0.911384	0.92945	0.904475
32.1167	0.964811	0.843152	1.04624	1.01812
32.4501	1.02453	1.03872	0.972764	0.946625
32.7835	0.916964	1.12677	0.901654	0.877426
33.1169	0.934231	0.935602	0.979403	0.953085
33.4503	0.970147	0.859821	0.987162	0.960636
33.7837	1.02155	0.896493	1.02889	1.00125
34.117	0.922691	0.837058	0.971673	0.945563
34.4504	0.96494	0.858067	0.936065	0.910912
34.7838	1.0027	0.896811	1.0051	0.978093
35.1172	0.945997	0.932211	1.12825	1.09793
35.4506	0.896219	0.818709	1.00317	0.976213
35.784	1.06429	1.06492	1.03035	1.00266
36.1174	0.914202	1.01585	0.967528	0.94153
36.4508	1.05047	1.00072	1.01039	0.983244
36.7842	1.03155	1.03418	0.965178	0.939243
37.1176	1.05997	0.943479	0.970255	0.944183
37.4509	0.932331	0.99245	0.972707	0.946569
37.7843	1.07373	0.910008	1.05042	1.02219
38.1177	0.947797	1.00518	0.976784	0.950537
38.4511	0.916033	0.848536	1.02238	0.994906
38.7845	0.982124	0.913522	1.08346	1.05434
39.1179	0.984489	0.999618	1.01534	0.988053
39.4513	0.977585	0.818526	1.10515	1.07546
39.7847	0.958353	0.876319	1.01545	0.988165
40.1181	0.944749	1.00165	0.917628	0.89297
40.4514	0.953023	1.07127	0.980627	0.954277
40.7848	0.958523	1.05902	0.960559	0.934748
41.1182	0.956002	0.932673	0.96091	0.935089
41.4516	1.03379	1.0687	1.04698	1.01884
41.785	0.99067	0.836116	1.03141	1.0037
42.1184	0.965102	0.961117	0.945376	0.919973
42.4518	1.0004	0.962264	1.02766	1.00005
42.7852	0.935976	0.983309	0.99616	0.969392
43.1186	0.954921	1.0265	0.988806	0.962236
43.4519	0.991037	0.911599	1.00933	0.982211
43.7853	1.00812	0.933225	1.07878	1.0498
44.1187	0.97892	0.915877	1.01545	0.988165
44.4521	0.904871	1.0576	1.02841	1.00078
44.7855	1.04361	1.06523	1.01182	0.984627
45.1189	1.03991	0.860552	1.15674	1.12566
45.4523	0.924896	1.03475	0.984957	0.95849
45.7857	1.08414	0.976246	1.07236	1.04354
46.1191	1.02939	0.976303	0.901788	0.877556
46.4525	1.01191	0.890044	1.04207	1.01407
46.7858	0.94239	0.946509	1.06212	1.03358
47.1192	1.04986	0.818513	1.00952	0.98239
47.4526	1.02854	1.14818	0.998591	0.971758
47.786	1.03034	0.876028	0.9009	0.876692
48.1194	1.05441	1.11007	0.940966	0.915681
48.4528	0.929635	0.854776	1.01456	0.987296
48.7862	0.992312	0.905181	1.10407	1.0744
49.1196	1.0261	1.06323	1.05806	1.02963
49.453	1.027	0.82506	1.00617	0.979136
49.7863	0.983888	1.04607	1.00582	0.97879
50.1198	1.03943	1.07164	1.00853	0.981429
50.4531	1.01461	0.953333	1.00863	0.981528
50.7865	0.998543	1.00272	0.930765	0.905754
51.1199	0.886423	0.925992	0.974607	0.948418
51.4533	0.98994	1.05572	1.068	1.0393
51.7867	0.983246	0.949148	0.971092	0.944998
52.1201	0.992737	0.914413	1.02417	0.996648
52.4535	0.928851	0.930223	0.986019	0.959524
52.7869	1.05034	0.888121	0.979006	0.952699
53.1202	1.03822	0.89464	1.06368	1.0351
53.4536	1.07651	1.02741	0.994109	0.967396
53.787	0.950828	0.963471	0.971368	0.945266
54.1204	0.928652	0.999618	1.00359	0.976619
54.4538	0.988675	0.899012	0.944656	0.919272
54.7872	1.01997	0.970575	0.948528	0.92304
55.1206	0.964811	0.938852	0.99445	0.967728
55.454	0.86674	0.929879	1.01183	0.98464
55.7874	1.02111	0.913374	1.09243	1.06308
56.1207	0.965819	0.796098	0.978931	0.952626
56.4541	0.971456	1.01524	0.89656	0.872469
56.7875	0.940332	0.944319	0.948875	0.923378
57.1209	1.00322	0.958064	1.0544	1.02607
57.4543	0.992406	0.91867	1.02239	0.994919
57.7877	1.02878	1.06182	0.988125	0.961573
58.1211	1.0678	0.938141	0.975863	0.949641
58.4545	1.01788	0.871225	1.03418	1.00639
58.7879	0.934011	0.888197	0.972795	0.946655
59.1213	0.993163	1.02434	1.00296	0.976009
59.4547	1.05417	0.999618	1.03551	1.00769
59.788	0.918892	0.932208	1.0039	0.976921
60.1214	0.952434	0.950303	0.979555	0.953233
60.4548	0.976223	0.901297	1.00765	0.980576
60.7882	1.01181	0.974835	0.983813	0.957377
61.1216	0.960779	0.869451	1.05212	1.02385
61.455	0.943815	0.893992	0.971084	0.94499
61.7884	0.959978	0.919287	1.03412	1.00633
62.1218	0.989652	0.870151	0.973951	0.94778
62.4551	1.02885	0.812143	1.11049	1.08065
62.7885	0.998832	0.965664	1.04364	1.0156
63.1219	0.999204	0.889437	0.945056	0.919661
63.4553	1.07953	0.935025	1.07659	1.04766
63.7887	1.07021	0.856642	1.05023	1.02201
64.1221	0.934874	0.937548	0.96703	0.941045
64.4555	0.925125	0.9176	1.00464	0.977646
64.7889	0.979904	0.985651	1.06523	1.0366
65.1223	1.03607	0.807061	1.09672	1.06725
65.4556	0.982945	0.908093	1.04577	1.01767
65.789	1.06568	0.905887	1.08654	1.05734
66.1224	0.862206	0.875722	1.04027	1.01231
66.4558	0.986881	0.999265	0.964437	0.938522
66.7892	0.918792	0.983859	1.04439	1.01633
67.1226	0.958763	0.934128	1.11782	1.08779
67.456	1.01835	0.906629	0.96404	0.938135
67.7894	0.951577	0.861304	0.971089	0.944995
68.1228	0.913303	0.890898	1.03114	1.00343
68.4562	0.897526	1.00104	1.00944	0.982316
68.7896	0.984856	1.01738	0.98879	0.96222
69.1229	0.954736	0.939908	0.926098	0.901213
69.4563	1.0676	0.923458	0.999889	0.973021
69.7897	0.873407	0.798737	1.04678	1.01865
70.1231	1.00187	1.06093	0.948666	0.923174
70.4565	0.982177	1.04347	0.925553	0.900682
70.7899	1.07964	0.860206	0.994409	0.967688
71.1233	0.970366	0.855507	1.07055	1.04178
71.4567	0.998346	1.09054	1.04465	1.01658
71.79	0.995073	0.821581	0.987091	0.960567
72.1234	0.956469	0.913387	0.954195	0.928555
72.4568	1.02666	0.836116	1.02425	0.996732
72.7902	1.07304	1.01111	0.968294	0.942275
73.1236	0.877745	0.998103	0.946346	0.920917
73.457	0.972341	0.970015	0.918312	0.893636
73.7904	1.04676	0.886082	1.07453	1.04566
74.1238	1.04008	0.858598	0.997668	0.97086
74.4572	1.05513	0.991808	0.894299	0.870268
74.7905	0.98759	1.07304	1.0697	1.04095
75.1239	1.02543	0.949004	1.04052	1.01256
75.4573	0.918321	0.981774	0.966209	0.940246
75.7907	0.961472	0.882732	1.02584	0.998278
76.1241	1.09672	0.991133	0.994958	0.968222
76.4575	0.975407	0.879274	1.0453	1.01721
76.7909	0.945091	1.05941	1.04908	1.02089
77.1243	0.864018	1.0574	1.058	1.02957
77.4577	0.902847	0.987571	0.92826	0.903317
77.7911	0.949642	0.982429	1.0403	1.01235
78.1245	0.966295	0.801481	1.01504	0.987768
78.4578	0.94665	0.884359	0.983139	0.956721
78.7912	1.03647	0.989579	0.882243	0.858536
79.1246	0.902246	0.826131	1.05753	1.02912
79.458	0.934601	0.925805	0.985823	0.959333
79.7914	0.990458	0.957461	1.05707	1.02867
80.1248	0.921417	0.912357	0.984944	0.958478
80.4582	1.05669	0.990649	1.00933	0.982211
80.7916	0.957048	0.927192	0.935479	0.910342
81.125	1.0251	0.855646	0.984206	0.957759
81.4583	0.938706	1.03116	1.01182	0.98463
81.7917	1.02202	1.00792	1.12877	1.09844
82.1251	0.910772	1.01328	0.970517	0.944438
82.4585	1.04768	1.01391	0.984824	0.958361
82.7919	0.980131	0.955343	1.02811	1.00049
83.1253	0.980684	0.910798	1.0265	0.99892
83.4587	0.970567	1.1329	0.940295	0.915028
83.7921	0.932534	0.896516	0.98847	0.961909
84.1255	0.997374	0.975654	0.958082	0.932337
84.4588	0.955743	0.999957	1.00022	0.973348
84.7922	0.989083	0.933137	1.02733	0.999727
85.1256	0.955669	1.02434	0.943241	0.917895
85.459	1.00575	1.00286	0.990697	0.964076
85.7924	0.948702	1.02434	1.09047	1.06116
86.1258	1.03659	0.944319	1.02284	0.995359
86.4592	1.1275	0.908554	1.04612	1.01801
86.7926	0.967694	0.962598	1.06484	1.03623
87.126	0.995657	0.957975	0.92211	0.897332
87.4594	1.02584	0.995761	0.928355	0.903409
87.7927	1.01548	0.871399	1.05512	1.02676
88.1261	1.00294	0.994264	1.00455	0.977556
88.4595	0.996282	0.838206	1.07662	1.0477
88.7929	0.926978	0.899525	1.10014	1.07057
89.1263	0.994438	0.839304	1.0616	1.03308
89.4597	0.984185	0.870583	1.01143	0.984256
89.7931	1.00506	1.04933	0.981476	0.955103
90.1265	0.87638	0.830034	1.00735	0.980283
90.4599	0.993978	0.994233	0.968481	0.942457
90.7932	0.944214	0.990403	0.925372	0.900506
91.1266	0.990541	0.925093	0.904522	0.880217
91.46	0.972341	0.8842	1.00886	0.981755
91.7934	0.98684	1.02434	1.06895	1.04022
92.1268	1.01357	0.832126	0.993913	0.967206
92.4602	0.992659	1.01806	1.1104	1.08056
92.7936	1.04484	0.907774	1.01507	0.987796
93.127	0.998386	0.943058	1.01331	0.986086
93.4604	1.04101	0.861689	0.979586	0.953264
93.7937	1.02616	0.999053	1.00423	0.977245
94.1271	1.02215	0.881518	1.00162	0.974706
94.4605	0.989402	1.09797	1.05397	1.02565
94.7939	1.04206	0.957189	0.988876	0.962304
95.1273	0.983215	1.01279	1.00749	0.980421
95.4607	1.06599	1.02434	1.02643	0.99885
95.7941	0.99972	0.896015	0.927222	0.902307
96.1275	1.01632	0.915194	0.987952	0.961405
96.4609	0.984343	0.818609	0.98313	0.956712
96.7942	0.927713	1.06278	1.06757	1.03888
97.1276	1.03477	0.826693	0.993763	0.96706
97.461	0.977935	0.868829	0.921976	0.897202
97.7944	0.976761	0.98306	0.934476	0.909366
98.1278	1.00789	1.03455	1.0566	1.02821
98.4612	1.05129	1.01585	1.0443	1.01624
98.7946	0.966621	0.800842	0.997159	0.970364
99.128	1.0077	0.962963	1.06895	1.04022
99.4614	0.922686	0.895299	0.982626	0.956222
99.7948	0.931861	0.835954	0.964253	0.938343
100.128	0.966662	1.00222	0.881513	0.857826
100.462	0.964498	0.878554	1.03769	1.00981
100.795	0.955842	0.920852	0.984554	0.958098
101.128	1.001	1.08924	0.964855	0.938928
101.462	0.897312	1.03908	1.04812	1.01996
101.795	0.97515	0.923263	1.01347	0.986232
102.129	1.00553	0.878812	0.98532	0.958843
102.462	0.904346	0.918442	1.00164	0.974724
102.795	1.00569	0.851849	1.00114	0.974234
103.129	1.04717	0.8746	0.936342	0.911182
103.462	1.01968	0.922983	0.989185	0.962605
103.795	1.02239	0.967084	1.0094	0.982274
104.129	0.996971	0.969022	1.04218	1.01418
104.462	0.933291	0.907802	0.959728	0.933939
104.796	1.01374	0.978246	0.970797	0.944711
105.129	1.10564	0.927767	1.00152	0.974605
105.462	0.955105	0.920852	0.952347	0.926756
105.796	0.981567	0.965025	1.02723	0.999622
106.129	0.896105	0.936213	1.03434	1.00654
106.463	0.975088	1.01028	0.909851	0.885402
106.796	1.11781	1.01195	1.06843	1.03972
107.129	0.926083	0.991505	1.03155	1.00383
107.463	0.932511	0.916244	0.969863	0.943802
107.796	1.04463	0.845433	1.03343	1.00566
108.13	1.02478	0.964555	1.08225	1.05317
108.463	1.00066	1.08437	0.917046	0.892404
108.796	1.0136	0.952257	1.06665	1.03798
109.13	0.930586	0.895089	0.928579	0.903627
109.463	0.928251	1.01165	1.11726	1.08724
109.796	0.954994	0.944878	1.03397	1.00618
110.13	0.911628	0.850093	1.05398	1.02566
110.463	0.977594	1.02434	1.01797	0.990616
110.797	0.990886	0.86773	1.05812	1.02969
111.13	1.01204	1.08802	1.0146	0.987342
111.463	0.962609	0.864264	0.937485	0.912294
111.797	0.925855	0.917379	1.01963	0.992232
112.13	0.980625	0.934616	0.990891	0.964265
112.464	1.00427	0.890026	0.94405	0.918682
112.797	0.989572	0.883959	0.907991	0.883592
113.13	1.02574	0.952781	0.935067	0.909941
113.464	0.887927	0.923723	1.02878	1.00114
113.797	0.97511	0.840452	0.992253	0.96559
114.131	0.970817	0.882365	1.08328	1.05417
114.464	0.983402	0.892051	1.00105	0.974154
114.797	0.952027	0.9225	1.03642	1.00857
115.131	0.977643	0.887897	0.921133	0.896381
115.464	0.939439	0.864419	0.989002	0.962427
115.797	0.941463	0.964391	1.0736	1.04475
116.131	0.853445	0.917612	1.01889	0.991509
116.464	0.883147	0.94664	1.02969	1.00202
116.798	0.98215	0.843474	1.07281	1.04399
117.131	0.979547	0.790844	0.980783	0.954428
117.464	1.03095	0.960703	1.05604	1.02767
117.798	0.96839	0.9205	0.986007	0.959512
118.131	0.957216	0.975427	0.940525	0.915252
118.465	0.962411	0.794989	1.06108	1.03257
118.798	0.896792	1.01821	1.01123	0.984052
119.131	0.958365	0.941877	1.01683	0.989503
119.465	0.954627	0.828436	1.01055	0.983399
119.798	1.09307	0.856462	0.990987	0.964358
120.132	1.0069	0.96839	1.00683	0.979775
120.465	0.965943	1.02434	0.938065	0.912858
120.798	0.966274	1.05245	0.991074	0.964443
121.132	0.914641	1.02434	0.965975	0.940018
121.465	0.918706	1.02434	1.04633	1.01821
121.799	1.00671	0.809086	1.01676	0.989441
122.132	0.951559	1.01292	1.01941	0.99202
122.465	0.882245	1.01316	0.964468	0.938552
122.799	1.02842	0.937974	1.1598	1.12863
123.132	1.00013	1.07568	1.07707	1.04813
123.465	1.03455	0.954516	1.03152	1.0038
123.799	0.884006	0.862541	0.951512	0.925944
124.132	0.903856	0.979633	0.883781	0.860033
124.466	0.969665	0.969715	0.966586	0.940613
124.799	0.917613	0.852408	1.01039	0.983244
125.132	0.98369	0.954917	1.02194	0.99448
125.466	0.975122	0.97818	1.03858	1.01067
125.799	0.906728	0.936213	0.940199	0.914935
126.132	0.931897	0.899305	0.948418	0.922933
126.466	1.0285	0.980927	0.964636	0.938715
126.799	0.997061	1.04874	0.930858	0.905845
127.133	0.962665	0.873215	1.00108	0.974183
127.466	0.964403	0.902387	0.970775	0.944689
127.799	0.940391	0.96839	0.879945	0.8563
128.133	0.950151	0.892657	0.977132	0.950875
128.466	0.975404	1.02256	0.89808	0.873948
128.8	1.02622	0.89038	0.88039	0.856733
129.133	0.970954	0.951959	0.927016	0.902106
129.466	0.969953	0.924952	0.95908	0.933309
129.8	0.934231	0.976726	0.968111	0.942097
130.133	0.964134	0.932701	1.00064	0.973754
130.467	0.939426	0.857884	1.00214	0.975215
130.8	0.915885	0.994195	1.02356	0.996052
131.133	1.02819	0.899263	1.04134	1.01336
131.467	0.987633	1.04509	0.987513	0.960978
131.8	1.03353	0.853874	1.08373	1.05461
132.133	0.941028	0.916735	0.95299	0.927382
132.467	0.952187	0.963903	0.98277	0.956362
132.8	1.00266	1.02607	1.10273	1.0731
133.134	0.933348	0.953073	1.00471	0.97771
133.467	0.96817	1.04004	1.00433	0.97734
133.801	0.94672	0.829043	0.934866	0.909745
134.134	0.920593	0.911599	0.924973	0.900118
134.467	1.03257	0.898699	0.969629	0.943574
134.801	1.04291	0.919002	1.09128	1.06196
135.134	0.971566	0.988755	1.03128	1.00357
135.467	1.00594	1.01328	1.00783	0.980751
135.801	1.01485	0.821923	1.06078	1.03228
136.134	0.970703	0.969158	0.955323	0.929653
136.468	1.01578	1.0147	1.00772	0.980638
136.801	1.0366	1.01222	1.02372	0.996211
137.134	0.919203	0.996775	1.07229	1.04347
137.468	0.964467	0.935649	1.06684	1.03818
137.801	0.901761	0.823705	1.09766	1.06816
138.135	0.943682	0.984642	0.911137	0.886654
138.468	0.998154	0.96363	0.958497	0.932741
138.801	0.974571	0.96439	0.984811	0.958348
139.135	0.995838	1.06382	0.92258	0.897789
139.468	0.892066	0.857115	0.991836	0.965184
139.801	1.00221	1.02781	1.00336	0.976401
140.135	0.976234	0.825902	1.00772	0.980638
140.468	0.958312	0.866003	1.00743	0.98036
140.802	1.08125	0.860552	1.08623	1.05704
141.135	0.913198	0.953166	0.992581	0.965909
141.468	1.0908	1.01707	1.02791	1.00029
141.802	1.00011	1.04035	0.945837	0.920421
142.135	0.92319	0.920485	0.925378	0.900512
142.469	0.979279	1.02741	0.970775	0.944689
142.802	1.02097	0.997867	0.924969	0.900114
143.135	1.02149	0.924424	1.05196	1.0237
143.469	0.974015	0.942673	1.00765	0.980576
143.802	0.982526	0.964233	1.01636	0.989049
144.136	0.984933	0.941736	1.01562	0.988331
144.469	0.952063	0.932208	1.04145	1.01346
144.802	0.944222	0.972544	1.1096	1.07978
145.136	1.04509	0.881153	0.908279	0.883873
145.469	0.993658	0.924106	1.02639	0.998805
145.803	1.06313	1.04874	1.05886	1.03041
146.136	0.95421	0.993628	0.972238	0.946113
146.469	0.952877	1.01936	0.998207	0.971384
146.803	1.0279	0.760241	0.995012	0.968275
147.136	1.07083	1.10546	0.981581	0.955205
147.469	1.00602	0.957604	1.03458	1.00678
147.803	0.972192	0.942231	1.08123	1.05218
148.136	1.01809	0.895633	0.998344	0.971517
148.47	0.939286	0.902175	0.981452	0.955079
148.803	1.00612	0.931681	0.965128	0.939194
149.136	0.965174	1.07059	1.06054	1.03204
149.47	0.957053	0.861304	1.0284	1.00076
149.803	0.992115	0.846994	1.01607	0.988765
150.137	0.983516	1.00204	0.973693	0.947529
150.47	1.03372	1.00347	0.912556	0.888035
150.803	1.00618	1.03612	1.02048	0.993057
151.137	1.03465	0.907718	0.895515	0.871452
151.47	1.0211	0.963029	1.0129	0.985686
151.803	1.0002	0.98827	0.97729	0.951029
152.137	1.05785	0.84105	1.03839	1.01049
152.47	0.955616	0.822118	0.907972	0.883574
152.804	0.952567	1.00347	1.01985	0.992447
153.137	0.931738	0.869474	1.05657	1.02818
153.471	0.939041	0.933684	0.917773	0.893112
153.804	1.09239	0.845305	1.00556	0.97854
154.137	0.908042	0.878044	0.989033	0.962457
154.471	0.984023	1.01982	0.966251	0.940287
154.804	0.96719	0.905512	1.05006	1.02184
155.137	0.966174	0.871179	0.975693	0.949475
155.471	0.964943	1.02845	0.963425	0.937537
155.804	0.936975	1.06787	0.997848	0.971035
156.138	0.939349	1.07326	0.86874	0.845396
156.471	0.982049	0.904025	1.05662	1.02823
156.804	0.973942	0.908998	1.06009	1.0316
157.138	0.929051	0.997705	1.09466	1.06525
157.471	0.980824	0.978948	1.01667	0.989348
157.805	0.966662	1.01729	1.03482	1.00701
158.138	0.94704	0.934288	1.05079	1.02255
158.471	0.980549	1.01201	1.0155	0.988208
158.805	0.98497	1.01201	1.02442	0.996897
159.138	0.980342	1.09685	0.992666	0.965992
159.471	0.992149	0.932711	0.96382	0.937921
159.805	1.05221	1.04931	1.03193	1.0042
160.138	0.997695	0.89717	0.96508	0.939147
160.472	0.901193	0.982462	0.998679	0.971843
160.805	1.00317	0.835872	1.06401	1.03542
161.138	1.05242	1.03647	0.963916	0.938015
161.472	0.964369	0.825638	0.958045	0.932301
161.805	0.956799	0.823846	1.01347	0.986232
162.139	0.904181	0.9176	0.943352	0.918003
162.472	0.937537	0.969818	0.997159	0.970364
162.805	0.995872	0.924855	0.981184	0.954819
163.139	0.98379	0.980372	1.05233	1.02405
163.472	0.935127	0.815419	1.01466	0.9874
163.805	1.04675	0.836292	1.05891	1.03045
164.139	0.964729	1.08687	0.910901	0.886424
164.472	0.928273	0.96532	1.1202	1.09009
164.806	1.1164	0.935147	0.944181	0.91881
165.139	1.00208	0.820121	1.06564	1.03701
165.473	0.990911	0.902719	1.01633	0.989021
165.806	0.909477	0.941853	0.972707	0.946569
166.139	0.994674	0.878531	0.985067	0.958597
166.473	0.94544	0.993017	1.01989	0.992489
166.806	0.988516	0.883107	1.00845	0.981347
167.139	0.95248	0.890984	1.02525	0.997702
167.473	1.0075	0.935315	1.05495	1.0266
167.806	0.935053	1.00673	1.03822	1.01032
168.14	0.911898	1.04078	0.931775	0.906737
168.473	0.995671	0.862904	1.03302	1.00526
168.806	1.0037	0.848346	1.06506	1.03644
169.14	0.977699	0.883536	1.04534	1.01726
169.473	0.995946	0.992871	1.00898	0.981871
169.807	0.953309	0.915815	1.07141	1.04262
170.14	1.00466	0.933191	1.04156	1.01357
170.473	0.967553	0.937327	1.03475	1.00694
170.807	0.962179	1.03748	1.01648	0.989162
171.14	1.00784	0.971566	0.963977	0.938074
171.473	0.917023	0.940788	0.950678	0.925132
171.807	1.07504	0.907369	1.09271	1.06334
172.14	0.93731	0.944686	1.09669	1.06722
172.474	1.01608	1.03681	0.977053	0.950799
172.807	0.939379	0.917826	0.925543	0.900673
173.14	0.937802	0.861936	0.988935	0.962361
173.474	0.998477	1.07525	1.13454	1.10405
173.807	0.984395	0.913795	1.01255	0.985345
174.141	0.984468	0.973263	0.981581	0.955205
174.474	0.94109	0.906629	0.928579	0.903627
174.807	1.02353	0.9474	1.01002	0.982885
175.141	1.02447	0.92714	1.01827	0.990907
175.474	0.958513	1.03323	0.99276	0.966084
175.808	0.998386	0.87245	1.02546	0.997909
176.141	0.951413	1.06314	1.02843	1.0008
176.474	1.06431	0.948598	1.06097	1.03246
176.808	1.01737	0.914205	1.01422	0.986963
177.141	0.994194	0.88502	1.01758	0.990235
177.475	0.980735	0.867238	1.06181	1.03327
177.808	1.00356	1.00493	1.02632	0.998742
178.141	0.944725	0.980267	1.11642	1.08642
178.475	0.925253	0.969143	0.928066	0.903128
178.808	0.908002	0.833803	0.943827	0.918465
179.141	0.983243	0.970287	0.940109	0.914847
179.475	0.938547	0.892218	0.96552	0.939576
179.808	1.02531	0.914464	0.950534	0.924992
180.142	0.958864	0.932695	0.976514	0.950274
180.475	0.952519	1.07702	0.896549	0.872458
180.808	1.01322	1.01841	1.14415	1.1134
181.142	1.04183	0.869912	0.956988	0.931273
181.475	1.04218	0.84826	0.987521	0.960985
181.809	0.984448	0.989173	1.03923	1.0113
182.142	1.01559	0.818568	0.982526	0.956125
182.475	1.00041	0.830275	1.12484	1.09462
182.809	1.00378	1.05615	1.02293	0.995438
183.142	1.02038	0.998082	1.0501	1.02188
183.475	0.904169	0.856591	1.03004	1.00236
183.809	0.912963	0.896159	0.987091	0.960567
184.142	0.997832	0.839161	0.909577	0.885136
184.476	0.991219	0.889145	0.946054	0.920633
184.809	1.02445	0.832586	1.01109	0.983922
185.143	0.921941	0.925287	1.11051	1.08066
185.476	0.983453	0.959512	1.06883	1.04011
185.809	0.926703	0.861615	1.05625	1.02787
186.143	0.990224	0.915589	1.0452	1.01712
186.476	0.992048	0.90379	1.03046	1.00277
186.809	1.10293	0.971011	1.02725	0.999651
187.143	0.961332	0.865877	0.970527	0.944448
187.476	1.021	0.896462	1.05284	1.02455
187.81	1.03253	0.961117	1.05848	1.03004
188.143	1.10599	0.880883	0.984794	0.958332
188.476	1.04634	1.04482	1.02725	0.999651
188.81	1.05326	1.07918	0.956742	0.931033
189.143	0.919652	1.0306	1.03828	1.01038
189.477	0.943063	0.875476	0.989844	0.963246
189.81	0.960642	0.763109	1.04218	1.01417
190.143	1.00013	0.867667	1.08174	1.05267
190.477	1.00627	0.999053	1.04324	1.01521
190.81	0.925581	1.01201	1.09482	1.0654
191.143	1.03427	0.809153	0.991359	0.96472
191.477	0.990859	0.992477	1.02064	0.993212
191.81	0.950206	0.902758	1.02284	0.995359
192.144	1.04823	0.934855	0.983245	0.956824
192.477	0.907834	0.898441	1.00867	0.981566
192.81	0.895339	1.03806	1.02729	0.999689
193.144	0.987989	0.833728	0.960639	0.934826
193.477	0.928844	0.88502	1.01762	0.990272
193.811	0.971983	1.03541	1.02839	1.00075
194.144	1.01322	1.09044	0.994821	0.968089
194.477	0.923212	0.84532	1.03947	1.01154
194.811	0.989251	0.881076	0.927979	0.903043
195.144	1.01755	0.820432	1.06478	1.03617
195.477	0.996678	1.01802	1.01057	0.983412
195.811	0.951894	0.963785	1.05082	1.02258
196.144	1.03687	0.842069	1.0271	0.999503
196.478	0.993461	0.857762	1.02613	0.998559
196.811	1.05772	0.843833	0.984824	0.958361
197.145	0.924282	0.900437	1.01146	0.984283
197.478	0.945928	0.956241	0.996374	0.9696
197.811	0.989443	1.08063	1.02716	0.999555
198.145	1.01319	0.877767	1.00275	0.975806
198.478	0.923725	0.984642	0.99605	0.969285
198.811	0.994839	0.971238	1.03086	1.00316
199.145	1.00334	1.01077	0.987567	0.96103
199.478	1.0244	1.01499	1.0441	1.01604
199.812	0.956452	0.962971	1.07214	1.04333
200.145	1.01548	1.01201	1.02766	1.00005
200.478	0.931686	0.960731	1.05796	1.02953
200.812	0.839801	1.06398	0.999571	0.972712
201.145	0.927283	0.895559	1.03196	1.00423
201.479	1.04031	0.997505	0.919363	0.894659
201.812	0.986208	0.867597	0.94883	0.923334
202.145	0.89613	0.802534	0.984977	0.95851
202.479	1.01828	0.94275	1.06396	1.03537
202.812	0.971669	0.839689	1.11873	1.08866
203.145	1.04218	0.890056	1.068	1.0393
203.479	1.00866	0.97479	0.996715	0.969932
203.812	0.945216	1.03155	1.02215	0.994684
204.146	0.940528	0.915527	1.01456	0.987296
204.479	0.941772	0.920852	0.985073	0.958603
204.812	0.915119	0.888161	1.10087	1.07129
205.146	0.949053	0.981096	1.04951	1.02131
205.479	0.980784	0.85107	1.09311	1.06374
205.813	1.01736	0.904727	0.996024	0.96926
206.146	0.988865	0.92636	1.02222	0.994752
206.479	1.01791	0.9398	1.00363	0.976664
206.813	0.983956	0.979656	1.01772	0.990373
207.146	1.02873	0.880811	1.00648	0.979434
207.48	0.989057	0.877782	1.00414	0.977159
207.813	1.04813	0.823636	1.01962	0.99222
208.146	0.919524	0.981671	0.982203	0.95581
208.48	1.07589	0.934616	0.998367	0.97154
208.813	0.915398	0.947623	1.05168	1.02342
209.146	0.928854	0.987045	1.00864	0.981539
209.48	0.945952	0.905079	0.984414	0.957962
209.813	0.970992	0.813826	0.991333	0.964695
210.147	0.905472	0.842491	1.10426	1.07459
210.48	0.967484	1.07938	0.954993	0.929331
210.813	0.915073	0.849065	1.02805	1.00043
211.147	0.963942	0.822203	0.973638	0.947475
211.48	0.986653	0.919715	0.968442	0.942419
211.814	1.11344	0.905499	1.04578	1.01768
212.147	0.926873	0.997512	1.07389	1.04503
212.48	0.88844	0.81048	0.955604	0.929926
212.814	0.97165	0.957604	1.00707	0.980006
213.147	0.994284	0.960111	1.0036	0.976635
213.481	0.955952	0.984699	1.06745	1.03877
213.814	0.939098	0.866585	0.915593	0.89099
214.147	0.99311	0.986126	0.983592	0.957162
214.481	0.917754	0.94228	0.961039	0.935215
214.814	1.02379	0.901291	0.985637	0.959152
215.148	0.968813	1.08173	1.09387	1.06448
215.481	1.02788	1.04004	1.12837	1.09805
215.814	0.999	0.805859	1.01602	0.988716
216.148	0.962552	0.89788	0.985447	0.958967
216.481	0.965471	0.887353	1.01975	0.992344
216.814	0.93357	0.975687	0.953738	0.92811
217.148	0.951166	1.07841	1.01717	0.98984
217.481	0.902845	0.853707	1.0594	1.03094
217.815	0.977904	1.03811	0.950954	0.925401
218.148	0.962294	0.914205	0.956484	0.930782
218.481	0.924508	0.994891	1.0251	0.997556
218.815	0.937962	0.967812	0.972266	0.94614
219.148	0.945465	0.856634	1.08582	1.05665
219.482	1.02693	0.866197	0.939704	0.914453
219.815	0.943093	1.03811	0.951594	0.926024
220.148	0.92904	1.03811	0.989274	0.962691
220.482	1.05517	1.01684	1.06289	1.03433
220.815	1.05235	0.945907	0.937746	0.912548
221.148	1.02567	0.914939	1.01536	0.988077
221.482	1.0161	0.92755	0.939312	0.914072
221.815	0.949913	0.97698	1.00886	0.981755
222.149	1.02775	1.06091	1.01557	0.988285
222.482	0.918797	0.915455	1.07973	1.05071
222.816	1.04175	1.0857	0.989763	0.963167
223.149	0.983611	0.917612	1.06242	1.03387
223.482	1.07326	0.851866	1.03183	1.0041
223.816	1.05681	0.818901	1.00381	0.976841
224.149	0.952663	0.877541	1.01768	0.990337
224.482	0.973942	0.833358	0.975491	0.949279
224.816	1.03296	1.09628	1.04973	1.02152
225.149	0.922304	1.0068	1.0302	1.00251
225.483	0.997282	1.09779	1.01653	0.989215
225.816	0.980882	0.970716	0.97601	0.949784
226.149	0.963386	0.910883	0.950733	0.925186
226.483	1.09095	1.03811	1.1018	1.0722
226.816	1.05587	1.00331	0.951001	0.925447
227.15	1.01539	0.908595	0.916431	0.891806
227.483	0.980255	1.03811	1.04374	1.0157
227.816	1.01808	1.03811	1.038	1.0101
228.15	0.997779	0.83065	1.05963	1.03116
228.483	0.976238	0.881977	1.0713	1.04252
228.816	1.07065	1.03811	1.06656	1.0379
229.15	1.03176	0.859466	0.970811	0.944724
229.483	0.921428	0.969158	0.977267	0.951007
229.817	0.995795	1.03811	0.949809	0.924287
230.15	0.960349	1.03811	0.996261	0.96949
230.483	1.08646	0.946721	1.01061	0.983452
230.817	1.02596	0.924537	1.00212	0.975193
231.15	0.942727	1.03625	1.04682	1.01869
231.484	0.972555	0.870373	0.995711	0.968955
231.817	0.948361	0.948051	1.06794	1.03924
232.15	0.933687	0.981002	1.01181	0.984618
232.484	0.943866	0.910151	1.0333	1.00553
232.817	0.951621	0.939086	1.04544	1.01735
233.15	1.04134	0.905499	1.11394	1.08401
233.484	0.971528	0.936844	0.978505	0.952212
233.817	0.962919	0.948223	1.00875	0.981641
234.151	0.986252	1.01201	1.00739	0.980318
234.484	0.98524	0.886357	1.08519	1.05603
234.818	0.938722	0.876272	0.948998	0.923497
235.151	0.980138	0.82721	1.11347	1.08355
235.484	0.9215	0.8356	1.02687	0.999276
235.818	0.961521	0.842174	0.965426	0.939484
236.151	0.959578	0.996722	0.981614	0.955237
236.484	0.960642	0.966578	1.05249	1.02421
236.818	0.914649	1.07644	1.06149	1.03297
237.151	0.993405	1.05359	1.02002	0.992609
237.485	0.986123	0.978246	0.987586	0.961049
237.818	0.981392	1.05359	1.05397	1.02565
238.151	1.03763	0.85191	0.989434	0.962847
238.485	0.977935	0.999479	1.0572	1.02879
238.818	0.952206	1.02808	1.06207	1.03353
239.152	0.895425	0.937702	0.976309	0.950075
239.485	0.961479	0.842133	0.950621	0.925077
239.818	0.961156	0.928925	1.04135	1.01337
240.152	1.08496	0.928925	1.03258	1.00483
240.485	0.951684	0.933191	0.913716	0.889164
240.818	0.952974	0.934616	0.958386	0.932633
241.152	1.05349	0.988303	1.02532	0.997771
241.485	0.987937	0.927569	1.01908	0.991695
241.819	1.05772	1.05359	1.00006	0.973183
242.152	0.959518	0.960313	1.02777	1.00015
242.485	0.963028	0.807689	1.03888	1.01096
242.819	1.02216	0.979645	1.02275	0.995265
243.152	0.963159	1.05359	1.01805	0.990694
243.486	1.00155	0.93084	0.973976	0.947804
243.819	0.966001	0.860639	1.10945	1.07964
244.152	0.989443	1.02158	0.884509	0.860741
244.486	0.98934	0.911974	1.03154	1.00382
244.819	0.919967	1.05359	1.07517	1.04628
245.153	1.03257	0.925287	1.05028	1.02206
245.486	1.00974	0.974925	1.07924	1.05024
245.819	0.967607	0.984827	1.04801	1.01984
246.153	0.971609	1.02158	1.04548	1.01739
246.486	1.00557	1.01589	1.01911	0.99173
246.82	0.969884	1.01802	0.991247	0.964611
247.153	0.950653	1.02158	0.98998	0.963378
247.486	0.906271	1.01589	0.982125	0.955734
247.82	0.942786	0.925093	0.943361	0.918012
248.153	1.05052	1.01589	1.06084	1.03233
248.486	0.940783	0.911196	0.971951	0.945834
248.82	1.02865	1.01589	1.06924	1.04051
249.153	0.879141	1.02414	1.05405	1.02572
249.487	0.99917	0.939908	1.08411	1.05497
249.82	1.00929	0.96116	1.01683	0.989512
250.153	1	0.963029	1.02761	1
250.487	0.91955	1.02158	1.24263	1.06368
250.82	0.861414	1.01589	1.18931	1.10462
251.154	1.08101	1.06653	1.32015	1.19476
251.487	1.08153	0.946962	1.42228	1.34926
251.821	1.08757	1.01589	1.44782	1.15778
252.154	1.09253	1.05359	1.56223	1.19177
252.487	1.00465	1.0656	1.59318	1.16363
252.821	1.05757	1.08633	1.43431	1.20491
253.154	1.1191	1.16756	1.48215	1.31341
253.488	1.02616	0.977235	1.39714	1.32861
253.821	1.20506	0.875777	1.52796	1.20853
254.154	1.14723	1.09366	1.42395	1.18256
254.488	1.15948	0.972023	1.41764	1.23299
254.821	1.15582	1.12295	1.38851	1.28849
255.154	1.12965	1.17266	1.52467	1.32011
255.488	1.08462	1.01609	1.45849	1.19188
255.821	1.02791	1.13299	1.36742	1.27469
256.155	1.19206	1.09945	1.51395	1.30258
256.488	1.13089	1.10944	1.33637	1.25888
256.821	1.06088	0.923561	1.42512	1.17377
257.155	1.18219	0.965094	1.53879	1.16745
257.488	1.27495	0.998152	1.50379	1.35574
257.822	1.15027	0.94638	1.37222	1.285
258.155	1.2685	1.07127	1.48474	1.20426
258.488	1.18065	1.17504	1.59006	1.35147
258.822	1.09611	1.07359	1.31048	1.3959
259.155	1.04866	1.11477	1.3042	1.26641
259.489	1.18176	1.11694	1.50639	1.43957
259.822	1.19996	1.00865	1.41463	1.30002
260.155	1.19354	0.969902	1.54866	1.24077
260.489	1.18175	1.40777	1.45942	1.25047
260.822	1.1115	1.00983	1.3486	1.26432
261.155	1.22842	1.20977	1.51032	1.21316
261.489	1.31486	1.09768	1.72396	1.25077
261.822	1.1055	1.12751	1.60214	1.46321
262.156	1.23597	1.17918	1.53739	1.2438
262.489	1.1134	1.16693	1.51284	1.36491
262.822	1.12078	1.03905	1.38415	1.42083
263.156	1.23529	1.19093	1.46321	1.22118
263.489	1.26725	1.1572	1.42296	1.33977
263.823	1.24904	1.10617	1.7606	1.36903
264.156	1.26001	0.997707	1.50804	1.22694
264.489	1.18196	0.966676	1.64027	1.22162
264.823	1.31041	0.985196	1.56643	1.25924
265.156	1.06732	1.26157	1.68588	1.39033
265.49	1.44077	1.05997	1.61804	1.28002
265.823	1.14621	1.15756	1.60059	1.28562
266.156	1.20095	1.2001	1.68758	1.3962
266.49	1.08153	1.12295	1.51746	1.29579
266.823	1.29158	1.12548	1.32833	1.39346
267.156	1.12761	1.12735	1.66338	1.3495
267.49	1.15417	1.15742	1.58686	1.29479
267.823	1.15511	1.00879	1.47953	1.24057
268.157	1.28304	1.28396	1.67247	1.41283
268.49	1.22792	1.05402	1.5435	1.19808
268.823	1.29941	1.20661	1.63582	1.36897
269.157	1.01885	1.43461	1.61795	1.25523
269.49	1.22842	1.06938	1.49634	1.37868
269.824	1.24303	1.10013	1.449	1.30507
270.157	1.23998	1.09663	1.49424	1.36339
270.49	1.1187	1.36262	1.8067	1.34629
270.824	1.15115	1.0983	1.64431	1.43989
271.157	1.2148	1.27648	1.49559	1.24952
271.491	1.19944	1.19332	1.58672	1.26321
271.824	1.2009	1.10834	1.42918	1.31638
272.157	1.23683	1.07383	1.56306	1.44653
272.491	1.2527	1.27105	1.58107	1.27647
272.824	1.36603	1.151	1.59791	1.38036
273.158	1.24179	1.23103	1.40931	1.27902
273.491	1.28491	1.25106	1.38329	1.29451
273.824	1.1716	1.10834	1.55634	1.43151
274.158	1.2988	1.1371	1.67011	1.31656
274.491	1.20822	0.972133	1.60299	1.32034
274.824	1.34054	1.12974	1.57871	1.43131
275.158	1.2093	1.09651	1.7533	1.3298
275.491	1.24484	1.26494	1.77365	1.32092
275.825	1.23542	1.0824	1.76162	1.51994
276.158	1.31669	1.02382	1.55722	1.178
276.491	1.18263	1.23825	1.62481	1.2947
276.825	1.29204	1.20112	1.61203	1.39682
277.158	1.28245	1.09978	1.71046	1.42765
277.492	1.24156	1.22418	1.62265	1.35168
277.825	1.11044	1.32426	1.58677	1.3115
278.158	1.10116	0.941736	1.73021	1.25976
278.492	1.26658	1.09469	1.46621	1.42435
278.825	1.25827	0.932061	1.58146	1.43712
279.159	1.1915	1.27151	1.75083	1.37739
279.492	1.26426	1.30499	1.68254	1.44874
279.825	1.36024	1.23728	1.44593	1.34914
280.159	1.18154	0.962051	1.6971	1.27502
280.492	1.24772	1.23451	1.53246	1.34963
280.826	1.17742	1.11191	1.81864	1.37201
281.159	1.17209	1.22077	1.56557	1.40495
281.492	1.23896	1.20131	1.47628	1.27148
281.826	1.30643	1.10155	1.7121	1.28143
282.159	1.38223	1.18813	1.55918	1.29092
282.492	1.19341	1.14756	1.55875	1.36613
282.826	1.25357	1.01395	1.60526	1.47459
283.159	1.25432	1.26476	1.61323	1.41575
283.493	1.26175	0.923399	1.49222	1.38683
283.826	1.30479	1.20638	1.53854	1.31735
284.159	1.23518	1.26916	1.60032	1.41153
284.493	1.30334	1.23226	1.53218	1.28729
284.826	1.26623	1.41633	1.83666	1.48318
285.159	1.18667	1.11313	1.68807	1.30787
285.493	1.11553	1.25343	1.54597	1.49307
285.826	1.18991	1.2332	1.45532	1.37472
286.16	1.30213	1.14726	1.70517	1.29092
286.493	1.31263	1.36262	1.75206	1.50022
286.827	1.20077	1.04019	1.66599	1.27717
287.16	1.35188	1.27477	1.44051	1.35785
287.493	1.22353	1.2263	1.53798	1.36942
287.827	1.21293	1.20103	1.54422	1.45471
288.16	1.20954	1.18772	1.55258	1.34302
288.493	1.14702	1.21611	1.73746	1.4919
288.827	1.24071	1.14224	1.42923	1.29428
289.16	1.33214	1.24589	1.57883	1.39025
289.494	1.1067	1.20766	1.66724	1.41368
289.827	1.3372	1.24257	1.66129	1.24046
290.16	1.25723	1.20441	1.60648	1.29333
290.494	1.23014	1.18325	1.58557	1.27765
290.827	1.23142	1.28575	1.51698	1.38202
291.161	1.11315	1.28166	1.68638	1.31533
291.494	1.20428	1.33369	1.62847	1.2962
291.827	1.28464	1.21377	1.65307	1.28986
292.161	1.2236	1.08778	1.6711	1.40589
292.494	1.17355	1.23114	1.71322	1.42601
292.828	1.1404	1.32003	1.72107	1.28763
293.161	1.18349	1.34459	1.64286	1.35996
293.494	1.15061	1.22982	1.82216	1.30641
293.828	1.38286	1.31048	1.69197	1.34699
294.161	1.31779	1.31891	1.77088	1.2948
294.494	1.24062	1.26686	1.60605	1.22813
294.828	1.32049	1.19831	1.63917	1.34975
295.161	1.17854	1.48553	1.68574	1.27238
295.495	1.28507	1.21551	1.61365	1.34569
295.828	1.22033	1.1885	1.70419	1.36072
296.161	1.23469	1.34338	1.67658	1.36879
296.495	1.25054	1.19448	1.60297	1.37134
296.828	1.26556	1.3491	1.6072	1.27903
297.162	1.31025	1.17829	1.58012	1.39498
297.495	1.22432	1.22741	1.53885	1.37069
297.828	1.22297	1.2031	1.68062	1.2395
298.162	1.29651	1.07806	1.54518	1.38777
298.495	1.13529	1.36346	1.58459	1.37558
298.828	1.22406	1.26348	1.71776	1.40572
299.162	1.29825	1.14077	1.70827	1.36572
299.495	1.13525	1.0656	1.71876	1.28686
299.829	1.31806	1.24589	1.53652	1.53002
300.162	1.25792	1.33099	1.67658	1.37201
300.496	1.2413	1.15836	1.51494	1.27291
300.829	1.33962	1.13691	1.70489	1.36343
301.162	1.29667	1.13934	1.60264	1.3594
301.496	1.31175	1.15901	1.52533	1.36627
301.829	1.33092	1.25759	1.43911	1.47172
302.162	1.34171	1.35318	1.50222	1.40887
302.496	1.36974	1.27504	1.74059	1.26212
302.829	1.31486	1.17818	1.52448	1.41565
303.163	1.23968	1.17956	1.63966	1.49435
303.496	1.29321	1.35216	1.56185	1.34945
303.829	1.21783	1.13892	1.65278	1.43529
304.163	1.17821	1.11977	1.63416	1.39711
304.496	1.32845	1.42841	1.52813	1.35998
304.829	1.37458	1.41767	1.6836	1.30753
305.163	1.30078	1.27255	1.57541	1.27973
305.496	1.18497	1.15014	1.61062	1.31973
305.83	1.18549	1.54673	1.74849	1.12263
306.163	1.27173	1.32596	1.58147	1.43483
306.496	1.28714	1.23213	1.65747	1.44947
306.83	1.36327	1.17933	1.6473	1.28774
307.163	1.24071	1.29693	1.57611	1.34833
307.497	1.34356	1.17785	1.64922	1.31621
307.83	1.17733	1.11302	1.82442	1.34629
308.163	1.15471	1.15885	1.6945	1.53852
308.497	1.18718	1.14272	1.6419	1.28662
308.83	1.25343	1.35261	1.72557	1.45113
309.164	1.16266	1.23668	1.58061	1.46373
309.497	1.21633	1.2652	1.71561	1.33327
309.83	1.30931	1.4207	1.60213	1.33368
310.164	1.23904	1.38134	1.64607	1.36409
310.497	1.18735	1.20622	1.68413	1.16891
310.831	1.30928	1.30111	1.57645	1.31421
311.164	1.24059	1.27359	1.44084	1.46797
311.497	1.24146	1.3947	1.75643	1.29503
311.831	1.29634	1.32198	1.48371	1.30004
312.164	1.34955	1.20513	1.76345	1.35137
312.497	1.13995	1.40063	1.69441	1.24849
312.831	1.21595	1.35216	1.73437	1.50772
313.164	1.27253	1.26144	1.64247	1.42175
313.498	1.15911	1.37326	1.63437	1.46049
313.831	1.26376	1.2601	1.56935	1.34522
314.164	1.27351	1.36926	1.48524	1.39983
314.498	1.24696	1.24274	1.63731	1.43146
314.831	1.24622	1.30478	1.84312	1.35899
315.165	1.23242	1.25404	1.80409	1.32607
315.498	1.20557	1.16755	1.6762	1.3754
315.831	1.15925	1.19427	1.61578	1.45226
316.165	1.36468	1.55789	1.51983	1.25062
316.498	1.26526	1.22876	1.62652	1.4014
316.832	1.26104	1.32832	1.58862	1.30791
317.165	1.42658	1.33675	1.56389	1.39146
317.498	1.27735	1.23656	1.50235	1.29466
317.832	1.2762	1.21949	1.68618	1.30905
318.165	1.28784	1.37743	1.73011	1.43765
318.499	1.28527	1.29524	1.72048	1.44309
318.832	1.31755	1.45383	1.52242	1.28048
319.165	1.29733	1.44886	1.75568	1.36585
319.499	1.2535	1.10747	1.65789	1.38761
319.832	1.13241	1.3563	1.791	1.38847
320.165	1.11229	1.51992	1.57621	1.34001
320.499	1.10741	1.15756	1.6722	1.40843
320.832	1.31845	1.44448	1.75643	1.34173
321.166	1.31575	1.44164	1.71845	1.23148
321.499	1.18991	1.36178	1.6559	1.44943
321.832	1.26597	1.21363	1.67353	1.45358
322.166	1.09498	1.37425	1.66259	1.40312
322.499	1.2701	1.41936	1.61556	1.3686
322.833	1.29494	1.46594	1.68979	1.37772
323.166	1.23773	1.37167	1.68758	1.36883
323.499	1.1738	1.21842	1.57035	1.3618
323.833	1.30532	1.29707	1.58001	1.32514
324.166	1.19577	1.50805	1.69973	1.48236
324.5	1.22906	1.17449	1.79887	1.37595
324.833	1.23542	1.22742	1.64746	1.35541
325.166	1.23644	1.24334	1.54007	1.4426
325.5	1.23578	1.47037	1.6239	1.4887
325.833	1.27821	1.11762	1.60808	1.30669
326.167	1.26178	1.31151	1.64108	1.42574
326.5	1.34216	1.28542	1.76177	1.41297
326.833	1.29483	1.21842	1.7858	1.3905
327.167	1.15447	1.42965	1.62035	1.49969
327.5	1.22229	1.21277	1.66515	1.35533
327.833	1.20055	1.27303	1.78197	1.3405
328.167	1.33143	1.41179	1.70707	1.38221
328.5	1.17458	1.32311	1.74155	1.29071
328.834	1.18568	1.20148	1.73013	1.44396
329.167	1.32994	1.27819	1.76019	1.38926
329.5	1.22192	1.3511	1.55645	1.39318
329.834	1.23604	1.21254	1.76164	1.46755
330.167	1.18748	1.49495	1.83967	1.3959
330.5	1.22705	1.271	1.93278	1.39807
330.834	1.31356	1.23905	1.70378	1.38335
331.167	1.18397	1.21303	1.67861	1.39396
331.501	1.18982	1.19448	1.60405	1.33103
331.834	1.17869	1.31696	1.5441	1.34637
332.168	1.45789	1.37463	1.5366	1.32817
332.501	1.29377	1.24832	1.86329	1.49725
332.834	1.2238	1.2466	1.6033	1.42439
333.168	1.23585	1.17637	1.69736	1.37654
333.501	1.21225	1.45903	1.5431	1.35331
333.834	1.11587	1.28376	1.66175	1.41667
334.168	1.2035	1.22016	1.56796	1.40589
334.501	1.28105	1.19685	1.60369	1.4669
334.835	1.32368	1.30402	1.81147	1.34842
335.168	1.30418	1.3842	1.58224	1.35429
335.501	1.15487	1.38886	1.68642	1.37201
335.835	1.26888	1.47276	1.73087	1.40257
336.168	1.30582	1.38688	1.60346	1.40898
336.501	1.29185	1.37842	1.6805	1.32833
336.835	1.19519	1.38796	1.70469	1.36035
337.168	1.19171	1.32916	1.70865	1.34051
337.502	1.31899	1.27624	1.59584	1.30628
337.835	1.17122	1.2049	1.6522	1.4176
338.168	1.2457	1.35519	1.68142	1.28467
338.502	1.35216	1.22631	1.60522	1.28304
338.835	1.32296	1.36009	1.68955	1.37411
339.169	1.38322	1.19555	1.64927	1.34597
339.502	1.36812	1.39645	1.78054	1.30174
339.835	1.20775	1.58772	1.71646	1.3194
340.169	1.24516	1.41077	1.65838	1.39868
340.502	1.28509	1.44677	1.62344	1.35245
340.836	1.21555	1.36755	1.62907	1.45091
341.169	1.32873	1.14718	1.69696	1.40528
341.502	1.32288	1.31552	1.76642	1.37439
341.836	1.36183	1.49383	1.76323	1.38098
342.169	1.32192	1.39265	1.66286	1.36417
342.503	1.30652	1.33675	1.68481	1.40794
342.836	1.26628	1.55859	1.62206	1.40184
343.169	1.37765	1.34732	1.48528	1.43418
343.503	1.26457	1.23264	1.58537	1.39438
343.836	1.18578	1.45265	1.68513	1.41113
344.169	1.25551	1.57932	1.64624	1.34342
344.503	1.38279	1.2398	1.62717	1.38163
344.836	1.13021	1.22037	1.73842	1.43136
345.17	1.34054	1.34527	1.63644	1.4202
345.503	1.3159	1.30177	1.69316	1.40149
345.836	1.23932	1.296	1.5983	1.55604
346.17	1.16671	1.30859	1.75407	1.39274
346.503	1.24893	1.27703	1.61128	1.38332
346.837	1.29404	1.45935	1.57845	1.43389
347.17	1.13668	1.34999	1.5983	1.45801
347.503	1.20859	1.5799	1.59884	1.46733
347.837	1.26457	1.54107	1.75813	1.30091
348.17	1.2534	1.30359	1.71089	1.45649
348.504	1.30276	1.49007	1.70309	1.45745
348.837	1.17834	1.40266	1.62006	1.32974
349.17	1.19597	1.47627	1.51985	1.34218
349.504	1.26157	1.34517	1.788	1.32359
349.837	1.2258	1.27576	1.6176	1.38874
350.171	1.38448	1.44049	1.61628	1.3554
350.504	1.27474	1.32767	1.61613	1.44095
350.837	1.25693	1.43021	1.75599	1.23608
351.171	1.30391	1.33444	1.59274	1.54578
351.504	1.21002	1.31247	1.57256	1.39113
351.837	1.38433	1.41167	1.56585	1.52214
352.171	1.28015	1.36346	1.50654	1.47083
352.504	1.27386	1.4116	1.7075	1.33273
352.838	1.18051	1.35153	1.78588	1.36497
353.171	1.23407	1.35261	1.61267	1.44675
353.504	1.16161	1.24294	1.7095	1.44423
353.838	1.25287	1.48956	1.61804	1.34637
354.171	1.25657	1.46432	1.54319	1.3931
354.505	1.2077	1.15295	1.58905	1.3097
354.838	1.36856	1.40139	1.58553	1.41399
355.171	1.12464	1.39306	1.64139	1.40411
355.505	1.22472	1.37216	1.59677	1.44769
355.838	1.17637	1.25676	1.61922	1.34668
356.172	1.29773	1.41403	1.68215	1.31189
356.505	1.21443	1.46429	1.6458	1.47859
356.838	1.37057	1.33556	1.62086	1.35682
357.172	1.19759	1.37343	1.71829	1.40693
357.505	1.22417	1.37062	1.88688	1.36767
357.839	1.36069	1.33934	1.67488	1.39929
358.172	1.27155	1.33314	1.49093	1.38227
358.505	1.23664	1.57164	1.72307	1.33775
358.839	1.30538	1.29199	1.48976	1.35898
359.172	1.19142	1.52246	1.73039	1.47425
359.505	1.31623	1.30316	1.72864	1.4247
359.839	1.15948	1.22051	1.75568	1.44028
360.172	1.38319	1.2969	1.83611	1.46892
360.506	1.188	1.47173	1.81192	1.31982
360.839	1.29371	1.41334	1.57222	1.3477
361.172	1.33826	1.17849	1.62613	1.31906
361.506	1.08841	1.44556	1.60096	1.3672
361.839	1.19212	1.58569	1.6294	1.33411
362.172	1.20099	1.32774	1.81618	1.48619
362.506	1.21631	1.13877	1.72171	1.39471
362.839	1.33242	1.35946	1.63837	1.37338
363.173	1.36172	1.29527	1.7413	1.3921
363.506	1.28669	1.29546	1.56992	1.1725
363.84	1.17548	1.21441	1.69298	1.26786
364.173	1.39546	1.36423	1.7244	1.39044
364.506	1.18909	1.40333	1.71518	1.2407
364.84	1.26026	1.74175	1.69844	1.49806
365.173	1.24933	1.36103	1.68254	1.38117
365.506	1.38732	1.18772	1.64458	1.35858
365.84	1.26493	1.46089	1.68495	1.29597
366.173	1.33713	1.39692	1.69359	1.35683
366.507	1.20181	1.3742	1.68718	1.49063
366.84	1.24803	1.27614	1.62779	1.45948
367.173	1.28516	1.50543	1.75158	1.39919
367.507	1.19073	1.39969	1.6478	1.53093
367.84	1.31819	1.21469	1.58606	1.47399
368.174	1.27744	1.43721	1.83118	1.38043
368.507	1.22274	1.34159	1.62344	1.38908
368.84	1.2561	1.2915	1.8288	1.36796
369.174	1.26856	1.31969	1.61956	1.25687
369.507	1.29272	1.36009	1.56761	1.42601
369.841	1.35812	1.24784	1.86878	1.49923
370.174	1.34309	1.32692	1.72845	1.46013
370.507	1.29845	1.65454	1.89777	1.42929
370.841	1.29148	1.49143	1.65952	1.29106
371.174	1.2371	1.39448	1.57962	1.30947
371.507	1.22019	1.36984	1.83136	1.47315
371.841	1.2907	1.47775	1.75096	1.3943
372.174	1.20264	1.43859	1.6097	1.27827
372.508	1.23597	1.50237	1.78209	1.3592
372.841	1.25181	1.38899	1.70893	1.40176
373.174	1.34608	1.56545	1.78522	1.38055
373.508	1.24514	1.32767	1.52314	1.53064
373.841	1.22697	1.31316	1.77844	1.42473
374.175	1.2305	1.61803	1.58347	1.36771
374.508	1.22293	1.24909	1.72171	1.42452
374.841	1.2752	1.61734	1.59318	1.40962
375.175	1.27934	1.33594	1.68778	1.27502
375.508	1.20367	1.71704	1.49245	1.51263
375.841	1.2625	1.44927	1.71896	1.40387
376.175	1.49005	1.36115	1.62485	1.25555
376.508	1.191	1.36428	1.56085	1.27529
376.842	1.19073	1.06658	1.69976	1.5026
377.175	1.20178	1.551	1.58245	1.30816
377.509	1.35402	1.31708	1.66366	1.3386
377.842	1.23578	1.48201	1.77471	1.26772
378.175	1.26529	1.50776	1.60015	1.37426
378.509	1.26141	1.3795	1.66616	1.26187
378.842	1.26725	1.51867	1.74657	1.43816
379.175	1.28906	1.41422	1.62785	1.49743
379.509	1.32469	1.5524	1.80702	1.29635
379.842	1.36247	1.2207	1.68629	1.51614
380.176	1.15652	1.39089	1.52466	1.36462
380.509	1.28532	1.50597	1.60694	1.30299
380.842	1.39546	1.5417	1.6304	1.52009
381.176	1.27376	1.36653	1.4749	1.37046
381.509	1.28414	1.49605	1.67272	1.3034
381.842	1.12345	1.42728	1.57621	1.40368
382.176	1.2828	1.4485	1.55862	1.19193
382.509	1.25081	1.51992	1.6965	1.39354
382.843	1.30334	1.41565	1.80745	1.49126
383.176	1.24492	1.36267	1.61978	1.44579
383.509	1.21709	1.22853	1.75836	1.57293
383.843	1.23059	1.44698	1.9027	1.47377
384.176	1.18842	1.48108	1.65847	1.3395
384.51	1.29821	1.31241	1.86043	1.42391
384.843	1.34747	1.27996	1.57583	1.34895
385.176	1.39757	1.34951	1.86335	1.4774
385.51	1.23161	1.49133	1.95602	1.60497
385.843	1.39753	1.40411	1.64802	1.4205
386.177	1.35486	1.41577	1.64948	1.40531
386.51	1.1075	1.43094	1.58105	1.3001
386.843	1.26627	1.39559	1.74918	1.36035
387.177	1.30004	1.53844	1.78599	1.55439
387.51	1.2381	1.28203	1.86326	1.28866
387.844	1.21277	1.58666	1.59473	1.41224
388.177	1.26594	1.55835	1.75689	1.33036
388.51	1.31423	1.36593	1.86616	1.319
388.844	1.22343	1.33634	1.80002	1.36607
389.177	1.38996	1.3948	1.49651	1.40444
389.51	1.26594	1.3705	1.62678	1.41025
389.844	1.30638	1.42334	1.71957	1.37418
390.177	1.25986	1.33722	1.72636	1.56138
390.511	1.33498	1.37026	1.70501	1.61248
390.844	1.34856	1.30166	1.59393	1.39284
391.177	1.24429	1.32031	1.60513	1.3446
391.511	1.23152	1.06055	1.42505	1.32021
391.844	1.24775	1.49677	1.53415	1.41296
392.178	1.34914	1.60739	1.72946	1.48832
392.511	1.27641	1.44245	1.69189	1.31827
392.844	1.21257	1.45122	1.60241	1.41788
393.178	1.26436	1.25237	1.52933	1.28092
393.511	1.34396	1.50792	1.62485	1.34173
393.845	1.24391	1.28612	1.70664	1.36123
394.178	1.34821	1.35562	1.60503	1.43915
394.511	1.24925	1.43381	1.73077	1.39211
394.845	1.16519	1.49514	1.75858	1.53909
395.178	1.34496	1.47426	1.65657	1.4005
395.512	1.27392	1.4167	1.77674	1.33597
395.845	1.39223	1.40932	1.75763	1.36906
396.178	1.24512	1.20993	1.68594	1.3814
396.512	1.1895	1.3326	1.54555	1.40996
396.845	1.26341	1.46403	1.79435	1.31404
397.178	1.35351	1.20412	1.70403	1.25433
397.512	1.28609	1.46431	1.72889	1.3348
397.845	1.29966	1.41142	1.68336	1.3826
398.179	1.31806	1.49495	1.68012	1.2692
398.512	1.40052	1.36716	1.57075	1.38823
398.845	1.27015	1.26997	1.73453	1.49544
399.179	1.2598	1.23965	1.75783	1.51052
399.512	1.38747	1.6857	1.74999	1.38816
399.846	1.37035	1.51268	1.62921	1.43529
400.179	1.24442	1.32125	1.54997	1.41239
400.512	1.12663	1.32638	1.70099	1.45977
400.846	1.38613	1.4215	1.7438	1.38932
401.179	1.23923	1.17257	1.6829	1.46845
401.513	1.25541	1.22849	1.89788	1.51472
401.846	1.21481	1.38246	1.54211	1.34431
402.179	1.28804	1.09069	1.62829	1.24709
402.513	1.30903	1.82691	1.71938	1.4011
402.846	1.34217	1.15664	1.55287	1.46956
403.18	1.39528	1.58518	1.75159	1.39591
403.513	1.21361	1.31616	1.59476	1.49943
403.846	1.25975	1.29328	1.62387	1.53154
404.18	1.35799	1.44253	1.83185	1.46777
404.513	1.27192	1.38563	1.63112	1.22505
404.846	1.25133	1.45549	1.80421	1.3867
405.18	1.34523	1.47646	1.62451	1.49689
405.513	1.25416	1.31673	1.62412	1.31838
405.847	1.35151	1.357	1.62688	1.43084
406.18	1.24356	1.34927	1.66381	1.49599
406.513	1.18347	1.45318	1.73298	1.44711
406.847	1.31711	1.44846	1.73697	1.55981
407.18	1.38503	1.47009	1.65695	1.52607
407.513	1.30726	1.48679	1.7916	1.37836
407.847	1.34538	1.3787	1.71561	1.50374
408.18	1.33338	1.29024	1.85745	1.53909
408.514	1.27332	1.38575	1.85192	1.46089
408.847	1.44966	1.41142	1.72928	1.37677
409.181	1.30638	1.32979	1.6639	1.37452
409.514	1.2446	1.58806	1.63773	1.34813
409.847	1.31469	1.52815	1.70033	1.44063
410.181	1.40583	1.44329	1.44104	1.42765
410.514	1.21704	1.34235	1.94999	1.3316
410.847	1.14645	1.35793	1.56305	1.59888
411.181	1.29715	1.62302	1.72877	1.3042
411.514	1.21518	1.15319	1.61496	1.39349
411.848	1.2234	1.30472	1.69226	1.40933
412.181	1.28684	1.35353	1.72788	1.36969
412.514	1.3125	1.21933	1.55471	1.40938
412.848	1.26692	1.43467	1.79941	1.52975
413.181	1.21978	1.38238	1.94932	1.45731
413.514	1.15447	1.25759	1.60915	1.50665
413.848	1.38008	1.49746	1.70027	1.36519
414.181	1.31754	1.38378	1.98113	1.56694
414.515	1.30277	1.41357	1.77794	1.43436
414.848	1.23286	1.1868	1.84876	1.27466
415.181	1.29215	1.51716	1.66892	1.4854
415.515	1.29583	1.29588	1.43671	1.42708
415.848	1.2761	1.46111	1.71793	1.341
416.182	1.29383	1.34568	1.87218	1.49339
416.515	1.18504	1.46539	1.6387	1.33529
416.848	1.23723	1.25216	1.68513	1.30974
417.182	1.20846	1.29546	1.80184	1.50173
417.515	1.28435	1.30077	1.75459	1.34014
417.849	1.34097	1.24239	1.7681	1.39346
418.182	1.28935	1.30586	1.75034	1.51218
418.515	1.30276	1.57554	1.68507	1.54542
418.849	1.31197	1.33566	1.67912	1.42771
419.182	1.25327	1.4303	1.86906	1.45276
419.516	1.23352	1.30859	1.76642	1.45728
419.849	1.24975	1.21796	1.82719	1.4465
420.182	1.30335	1.3545	1.63751	1.28327
420.516	1.35126	1.49845	1.80588	1.49032
420.849	1.23336	1.53469	1.88958	1.3314
421.182	1.19943	1.41898	1.58089	1.40312
421.516	1.24864	1.42097	1.67546	1.24964
421.849	1.27044	1.61727	1.7782	1.36925
422.183	1.24758	1.41422	1.65789	1.46878
422.516	1.3733	1.71854	1.84315	1.5328
422.849	1.22806	1.34386	1.73344	1.40337
423.183	1.35784	1.35856	1.82728	1.46049
423.516	1.30811	1.37031	1.88084	1.28873
423.85	1.28504	1.20466	1.50274	1.4627
424.183	1.27216	1.2548	1.58818	1.30299
424.516	1.28944	1.24331	1.80362	1.50768
424.85	1.42975	1.35504	1.50303	1.40294
425.183	1.26981	1.35654	1.78499	1.4752
425.517	1.263	1.34454	1.66244	1.37134
425.85	1.26397	1.40892	1.5983	1.24612
426.183	1.23993	1.31797	1.645	1.56655
426.517	1.24028	1.51924	1.56021	1.31392
426.85	1.23113	1.34235	1.80961	1.41403
427.184	1.38414	1.48384	1.58578	1.61603
427.517	1.32821	1.61778	1.6928	1.32447
427.85	1.32252	1.40414	1.66156	1.41153
428.184	1.33016	1.5762	1.74836	1.47053
428.517	1.34359	1.52328	1.53587	1.43461
428.85	1.19894	1.37216	1.84249	1.35755
429.184	1.28401	1.28542	1.60087	1.28479
429.517	1.21909	1.38531	1.79795	1.4152
429.851	1.30286	1.39679	1.62145	1.4362
430.184	1.26816	1.32688	1.79387	1.43213
430.517	1.19535	1.53436	1.70742	1.3775
430.851	1.36702	1.26877	1.72875	1.33236
431.184	1.34693	1.36669	1.79968	1.32752
431.518	1.38888	1.4981	1.70757	1.39168
431.851	1.36452	1.34271	1.59749	1.38131
432.184	1.33487	1.59805	1.61657	1.67881
432.518	1.36441	1.37718	1.66002	1.5637
432.851	1.2808	1.31673	1.7815	1.38627
433.185	1.24999	1.44713	1.66731	1.45592
433.518	1.44692	1.54645	1.68421	1.45537
433.851	1.27641	1.32586	1.62657	1.39434
434.185	1.2918	1.47938	1.61039	1.4624
434.518	1.33425	1.41486	1.74474	1.44897
434.852	1.21167	1.38606	1.72555	1.2584
435.185	1.42039	1.54136	1.70332	1.41021
435.518	1.36452	1.3135	1.78242	1.41741
435.852	1.15776	1.54384	1.66271	1.35929
436.185	1.3123	1.55703	1.76004	1.4682
436.518	1.24991	1.53436	1.74632	1.32029
436.852	1.30467	1.29588	1.81611	1.49653
437.185	1.14839	1.44605	1.5958	1.34829
437.519	1.1563	1.5037	1.54685	1.45301
437.852	1.21519	1.29864	1.79416	1.42461
438.185	1.27246	1.41642	1.60454	1.421
438.519	1.35026	1.52175	1.61349	1.37514
438.852	1.23837	1.70202	1.66695	1.31315
439.185	1.37447	1.36346	1.68248	1.40638
439.519	1.20162	1.51836	1.61508	1.40762
439.852	1.31546	1.42332	1.56932	1.44268
440.186	1.23771	1.56956	1.54556	1.47681
440.519	1.33277	1.33333	1.92333	1.40306
440.853	1.26085	1.44329	1.65816	1.47126
441.186	1.24243	1.2601	1.88115	1.39218
441.519	1.16867	1.35688	1.65925	1.44372
441.853	1.30849	1.54588	1.66864	1.41816
442.186	1.31989	1.42024	1.69956	1.38253
442.519	1.28139	1.6179	1.76765	1.38482
442.853	1.23619	1.33099	1.71457	1.36152
443.186	1.24604	1.50412	1.71392	1.47562
443.52	1.35844	1.3245	1.59726	1.24603
443.853	1.3149	1.43269	1.83257	1.34919
444.186	1.24843	1.44444	1.66259	1.50083
444.52	1.49169	1.40549	1.71461	1.40166
444.853	1.2769	1.52612	1.73995	1.38642
445.187	1.38865	1.56287	1.68577	1.47303
445.52	1.41671	1.51286	1.70816	1.3392
445.853	1.27007	1.49449	1.75	1.54952
446.187	1.29969	1.53797	1.6556	1.40254
446.52	1.1859	1.41932	1.65245	1.47958
446.853	1.25804	1.49246	1.63238	1.38637
447.187	1.30133	1.30131	1.82126	1.31274
447.52	1.27485	1.41803	1.77225	1.37419
447.854	1.30285	1.5344	1.71261	1.50995
448.187	1.22719	1.49309	1.92749	1.3826
448.521	1.30114	1.19677	1.84833	1.31808
448.854	1.28767	1.59051	1.95155	1.39438
449.187	1.30707	1.55976	1.55144	1.46297
449.521	1.29945	1.38606	1.77117	1.52459
449.854	1.22939	1.41653	1.63563	1.45529
450.187	1.24034	1.44869	1.73	1.44207
450.521	1.31191	1.3779	1.70112	1.37972
450.854	1.3307	1.41267	1.63759	1.55364
451.188	1.24511	1.47967	1.64388	1.42987
451.521	1.17463	1.54645	1.61274	1.49177
451.854	1.23296	1.36748	1.73887	1.437
452.188	1.29825	1.43269	1.52047	1.46365
452.521	1.33851	1.2635	1.99588	1.47876
452.854	1.20271	1.43516	1.6528	1.40667
453.188	1.26457	1.39339	1.83546	1.4691
453.521	1.20562	1.23488	1.738	1.42356
453.855	1.20198	1.52914	1.61208	1.49488
454.188	1.28994	1.16886	1.8519	1.42816
454.522	1.31065	1.41736	1.69138	1.36319
454.855	1.25726	1.39544	1.87717	1.46776
455.188	1.28441	1.33333	1.7054	1.2997
455.522	1.40789	1.42312	1.57516	1.39771
455.855	1.27361	1.36346	1.81776	1.51157
456.188	1.2849	1.50529	1.71173	1.39195
456.522	1.25647	1.50328	1.56502	1.39888
456.855	1.44195	1.83232	1.86043	1.45773
457.189	1.1689	1.57441	1.66288	1.42902
457.522	1.20365	1.40136	1.69008	1.35899
457.855	1.28857	1.4106	1.69855	1.35372
458.189	1.36018	1.50804	1.87215	1.35685
458.522	1.32759	1.63298	1.61259	1.33236
458.855	1.40128	1.4503	1.70808	1.43789
459.189	1.31072	1.48971	1.7142	1.4669
459.522	1.43243	1.2251	1.87505	1.28016
459.856	1.24994	1.38916	1.8221	1.38866
460.189	1.33491	1.45386	1.6868	1.35606
460.522	1.35073	1.41446	1.70948	1.35755
460.856	1.3391	1.59601	1.69131	1.29628
461.189	1.23392	1.41633	1.61717	1.39983
461.523	1.22764	1.36428	1.7954	1.40413
461.856	1.35385	1.20883	1.72953	1.36319
462.189	1.33454	1.40824	1.69891	1.35718
462.523	1.30025	1.51167	1.59779	1.4287
462.856	1.31029	1.3059	1.69853	1.36431
463.19	1.32965	1.34844	1.72168	1.48029
463.523	1.26869	1.63311	1.78432	1.32568
463.856	1.42043	1.32818	1.76824	1.35651
464.19	1.31421	1.37386	1.73357	1.37964
464.523	1.19047	1.28819	1.71759	1.3128
464.857	1.26632	1.61558	1.67466	1.34689
465.19	1.1998	1.58175	1.64862	1.42979
465.523	1.25805	1.26482	1.72248	1.2938
465.857	1.39836	1.26208	1.91751	1.37628
466.19	1.33093	1.45809	1.589	1.40987
466.523	1.30904	1.30565	1.77782	1.34274
466.857	1.27306	1.59601	1.64244	1.42175
467.19	1.25963	1.35173	1.6993	1.38361
467.524	1.3072	1.17079	1.74222	1.43989
467.857	1.33454	1.49514	1.72056	1.46405
468.19	1.31464	1.37087	1.6513	1.33155
468.524	1.41757	1.51992	1.65549	1.22883
468.857	1.2606	1.50195	1.65409	1.40397
469.191	1.24753	1.55533	1.73721	1.44448
469.524	1.26817	1.38418	1.60059	1.31837
469.857	1.28195	1.48155	1.67638	1.32017
470.191	1.37716	1.6535	1.7956	1.47421
470.524	1.25709	1.43891	1.69963	1.35364
470.858	1.31061	1.47563	1.87503	1.2401
471.191	1.34356	1.38991	1.65378	1.38382
471.524	1.27683	1.32472	1.79996	1.29317
471.858	1.35113	1.49648	1.8299	1.5038
472.191	1.23997	1.27935	1.83725	1.43444
472.525	1.33851	1.45283	1.59618	1.38221
472.858	1.40618	1.45138	1.76439	1.36128
473.191	1.20915	1.38272	1.83105	1.34643
473.525	1.30417	1.24065	1.76818	1.31156
473.858	1.25317	1.42654	1.67816	1.31971
474.191	1.32165	1.5052	1.73567	1.35973
474.525	1.17421	1.49276	1.65427	1.41167
474.858	1.16336	1.64799	1.61026	1.45584
475.192	1.31184	1.3795	1.75835	1.42362
475.525	1.30336	1.60917	1.80077	1.37049
475.858	1.31977	1.57168	1.70287	1.38963
476.192	1.35361	1.41271	1.70808	1.30381
476.525	1.22996	1.32143	1.66535	1.36538
476.859	1.18946	1.3756	1.87712	1.31452
477.192	1.26013	1.47324	1.78736	1.44027
477.525	1.18793	1.16365	1.68807	1.39999
477.859	1.28984	1.25795	1.82328	1.52948
478.192	1.31226	1.30002	1.79122	1.46208
478.526	1.20693	1.36425	1.70704	1.44302
478.859	1.3942	1.32881	1.76751	1.32358
479.192	1.43864	1.30672	1.86912	1.53689
479.526	1.42832	1.42527	1.68386	1.43089
479.859	1.42593	1.27439	1.69082	1.44647
480.193	1.20799	1.66328	1.63738	1.57728
480.526	1.38394	1.62241	1.87471	1.33767
480.859	1.34932	1.34999	1.72204	1.42332
481.193	1.18918	1.4544	1.81155	1.29716
481.526	1.21351	1.1085	1.79605	1.33884
481.859	1.19992	1.40197	1.67658	1.59203
482.193	1.30205	1.36854	1.66552	1.32741
482.526	1.28613	1.69584	1.60848	1.41603
482.86	1.32671	1.38991	1.7954	1.49793
483.193	1.31556	1.42952	1.63949	1.32811
483.526	1.37782	1.46648	1.75917	1.3926
483.86	1.28213	1.67296	1.74152	1.53163
484.193	1.30286	1.40194	1.70424	1.42574
484.526	1.32636	1.5173	1.5916	1.43497
484.86	1.47341	1.40063	1.80536	1.42301
485.193	1.0841	1.3195	1.76506	1.39712
485.527	1.31146	1.4479	1.56592	1.52244
485.86	1.21992	1.35931	1.68691	1.44384
486.194	1.27031	1.43337	1.73679	1.47917
486.527	1.33404	1.2392	1.70648	1.44101
486.86	1.29341	1.36195	1.70331	1.49163
487.194	1.29173	1.42378	1.65876	1.41603
487.527	1.32894	1.3626	1.71694	1.51569
487.861	1.35022	1.59547	1.7603	1.36275
488.194	1.31339	1.58905	1.76071	1.37202
488.527	1.30692	1.5178	1.79414	1.37133
488.861	1.24484	1.21052	1.60203	1.32543
489.194	1.28571	1.4229	1.73059	1.34478
489.527	1.29413	1.50723	1.58941	1.57735
489.861	1.25459	1.18295	1.78393	1.45134
490.194	1.24514	1.46789	1.68155	1.51709
490.528	1.32277	1.36423	1.62798	1.37666
490.861	1.27875	1.39413	1.67997	1.44798
491.194	1.27923	1.638	1.75583	1.46464
491.528	1.21484	1.54354	1.62969	1.34037
491.861	1.28453	1.36906	1.57689	1.44305
492.194	1.30624	1.59916	1.68733	1.31103
492.528	1.26454	1.41867	1.81192	1.30092
492.861	1.20336	1.33083	1.79367	1.41067
493.195	1.27304	1.39786	1.82603	1.43055
493.528	1.32739	1.48322	1.72992	1.50195
493.862	1.26318	1.51012	1.67632	1.24074
494.195	1.24737	1.61714	1.8396	1.33067
494.528	1.26806	1.49661	1.75192	1.52934
494.862	1.22801	1.44999	1.67809	1.4669
495.195	1.21999	1.35212	1.6722	1.50978
495.528	1.34349	1.43576	1.92303	1.56798
495.862	1.29798	1.47726	1.82608	1.31502
496.195	1.21347	1.55535	1.71624	1.4852
496.529	1.18712	1.45148	1.7909	1.52718
496.862	1.27723	1.43516	1.62086	1.40568
497.195	1.27596	1.43783	1.74189	1.51206
497.529	1.29734	1.14765	1.86938	1.45999
497.862	1.25223	1.36741	1.77727	1.37418
498.195	1.25543	1.418	1.66055	1.45482
498.529	1.30977	1.55801	1.71202	1.38546
498.862	1.29077	1.35324	1.58681	1.46777
499.196	1.27552	1.42513	1.64736	1.45599
499.529	1.34542	1.19345	1.75083	1.37426
499.862	1.26808	1.41523	1.74952	1.48616

[truncated: 81 more sheets: Figure 1_N, Figure 2_B, Figure 2_D, Figure 2_E, Figure 2_F, Figure 2_G, Figure 2_H, Figure 2_I, Figure 2_J, Figure 2_L, Figure 2_P, Figure 2_Q, Figure 3_B, Figure 3_D, Figure 3_E, Figure 3_F, Figure 3_G, Figure 3_H, Figure 3_I, Figure 3_J …]
